# Supplementary material for: Methyl 4-(4-methyl­benzamido)-2-sulfamoylbenzoate
Source: Acta Crystallogr Sect E Struct Rep Online. 2008 Nov 8;64(Pt 12):o2296. doi: 10.1107/S160053680803599X (PMC2959991; doi:10.1107/S160053680803599X)
Supplement: Supplementary file 1 [file e-64-o2296-sup1.cif]

##############################################################################
###                                                                        ###
###        Electronic paper (Acta Crystallographica Section E)             ###
###                                                                        ###
##############################################################################
#                                                                            #
# This CIF contains the data in a paper accepted for publication in Acta     #
# Crystallographica Section E. It conforms to the requirements of Notes      #
# for Authors for Section E, and has been peer reviewed under the auspices   #
# of the IUCr Commission on Journals.                                        #
#                                                                            #
# Full details of the Crystallographic Information File format               #
# are given in the paper "The Crystallographic Information File (CIF):       #
# a New Standard Archive File for Crystallography" by S. R. Hall, F. H.      #
# Allen and I. D. Brown [Acta Cryst. (1991), A47, 655-685].                  #
#                                                                            #
# The current version of the core CIF dictionary is obtainable from          #
# ftp://ftp.iucr.org/pub/cif_core.dic. The current version number is 2.4.    #
#                                                                            #
# Software is freely available for graphical display of the structure(s) in  #
# this CIF.  For information consult the CIF home page http://www.iucr.org/  #
# cif/home.html                                                              #
#                                                                            #
# This file may be used for bona fide research purposes within the           #
# scientific community so long as proper attribution is given to the journal # 
# article from which it was obtained.                                        #
#                                                                            #
##############################################################################
                                             
data_070704Bc
_audit_creation_method     'SHELXL-97'
_journal_date_recd_electronic     2008-10-16
_journal_date_accepted     2008-11-03
_journal_name_full     'Acta Crystallographica, Section E'
_journal_year     2008
_journal_volume     64
_journal_issue     12
_journal_page_first     o2296
_journal_page_last     o2296
_journal_paper_category     QO
_journal_coeditor_code     BQ2101
_publ_contact_author_name     ' Mei-Yi Wang'
_publ_contact_author_address
;
College of Chemistry and Chemical Engineering, The North University for
Ethnics, Yinchuan, 750021, China
;
_publ_contact_author_email     'nkulxh@gmail.com'
_publ_contact_author_fax     ?
_publ_contact_author_phone     ?
_publ_section_title
;
Methyl 4-(4-methylbenzamido)-2-sulfamoylbenzoate
;
loop_
    _publ_author_name
    _publ_author_footnote
    _publ_author_address
    'Mei-Yi Wang' .
;
College of Chemistry and Chemical Engineering,
The North University for Ethnics,
Yinchuan, 750021, People's Republic of China
;
data_I
_audit_creation_method     SHELXL-97
_chemical_name_systematic
;
methyl 4-(4-methylbenzamido)-2-sulfamoylbenzoate
;
_chemical_name_common     ?
_chemical_formula_moiety     'C16 H16 N2 O5 S'
_chemical_formula_sum     'C16 H16 N2 O5 S'
_chemical_formula_weight     348.37
_chemical_melting_point     ?
_symmetry_cell_setting     Triclinic
_symmetry_space_group_name_H-M     'P -1'
_symmetry_space_group_name_Hall     '-P 1'
loop_
    _symmetry_equiv_pos_as_xyz
    'x, y, z'
    '-x, -y, -z'
_cell_length_a     9.1968(16)
_cell_length_b     11.078(2)
_cell_length_c     15.914(3)
_cell_angle_alpha     75.894(3)
_cell_angle_beta     87.124(3)
_cell_angle_gamma     84.123(3)
_cell_volume     1563.7(5)
_cell_formula_units_Z     4
_cell_measurement_reflns_used     2452
_cell_measurement_theta_min     2.56
_cell_measurement_theta_max     25.91
_cell_measurement_temperature     294(2)
_exptl_crystal_description     clubbed
_exptl_crystal_colour     colorless
_exptl_crystal_size_max     0.24
_exptl_crystal_size_mid     0.20
_exptl_crystal_size_min     0.14
_exptl_crystal_density_diffrn     1.480
_exptl_crystal_density_meas     ?
_exptl_crystal_density_method     'not measured'
_exptl_crystal_F_000     728
_exptl_absorpt_coefficient_mu     0.237
_exptl_absorpt_correction_type     multi-scan
_exptl_absorpt_process_details     '(SADABS; Sheldrick, 1996)'
_exptl_absorpt_correction_T_min     0.9452
_exptl_absorpt_correction_T_max     0.9675
_exptl_special_details
;
;
_diffrn_ambient_temperature     294(2)
_diffrn_radiation_type     MoK\a
_diffrn_radiation_wavelength     0.71073
_diffrn_radiation_source     'fine-focus sealed tube'
_diffrn_radiation_monochromator     graphite
_diffrn_measurement_device_type     'Bruker SMART CCD area-detector'
_diffrn_measurement_method     'phi and omega scans'
_diffrn_detector_area_resol_mean     ?
_diffrn_reflns_number     8144
_diffrn_reflns_av_R_equivalents     0.0233
_diffrn_reflns_av_sigmaI/netI     0.0488
_diffrn_reflns_theta_min     1.90
_diffrn_reflns_theta_max     25.02
_diffrn_reflns_theta_full     25.02
_diffrn_measured_fraction_theta_max     0.994
_diffrn_measured_fraction_theta_full     0.994
_diffrn_reflns_limit_h_min     -10
_diffrn_reflns_limit_h_max     8
_diffrn_reflns_limit_k_min     -13
_diffrn_reflns_limit_k_max     10
_diffrn_reflns_limit_l_min     -18
_diffrn_reflns_limit_l_max     18
_diffrn_standards_number     .
_diffrn_standards_interval_count     .
_diffrn_standards_interval_time     .
_diffrn_standards_decay_%     .
_refine_special_details
;
Refinement of <i>F</i>^2^ against ALL reflections. The weighted <i>R</i>-factor
<i>wR</i> and goodness of fit <i>S</i> are based on <i>F</i>^2^, conventional
<i>R</i>-factors <i>R</i> are based on <i>F</i>, with <i>F</i> set to zero for
negative <i>F</i>^2^. The threshold expression of <i>F</i>^2^ >
\s(<i>F</i>^2^) is used only for calculating <i>R</i>-factors(gt) <i>etc</i>.
and is not relevant to the choice of reflections for refinement.
<i>R</i>-factors based on <i>F</i>^2^ are statistically about twice as large
as those based on <i>F</i>, and <i>R</i>- factors based on ALL data will be
even larger.
;
_reflns_number_total     5479
_reflns_number_gt     3677
_reflns_threshold_expression     >2sigma(I)
_refine_ls_structure_factor_coef     Fsqd
_refine_ls_matrix_type     full
_refine_ls_R_factor_all     0.0746
_refine_ls_R_factor_gt     0.0418
_refine_ls_wR_factor_gt     0.1002
_refine_ls_wR_factor_ref     0.1199
_refine_ls_goodness_of_fit_ref     1.015
_refine_ls_restrained_S_all     1.015
_refine_ls_number_reflns     5479
_refine_ls_number_parameters     461
_refine_ls_number_restraints     8
_refine_ls_hydrogen_treatment     mixed
_refine_ls_weighting_scheme     calc
_refine_ls_weighting_details
         'calc w=1/[\s^2^(Fo^2^)+(0.0551P)^2^+0.5359P] where P=(Fo^2^+2Fc^2^)/3'
_atom_sites_solution_hydrogens     geom
_atom_sites_solution_primary     direct
_atom_sites_solution_secondary     difmap
_refine_ls_shift/su_max     0.003
_refine_ls_shift/su_mean     0.000
_refine_diff_density_max     0.215
_refine_diff_density_min     -0.324
_refine_ls_extinction_method     none
_refine_ls_extinction_coef     ?
loop_
    _atom_type_symbol
    _atom_type_description
    _atom_type_scat_dispersion_real
    _atom_type_scat_dispersion_imag
    _atom_type_scat_source
    'C' 'C' 0.0033 0.0016
                         'International Tables Vol C Tables 4.2.6.8 and 6.1.1.4'
    'H' 'H' 0.0000 0.0000
                         'International Tables Vol C Tables 4.2.6.8 and 6.1.1.4'
    'N' 'N' 0.0061 0.0033
                         'International Tables Vol C Tables 4.2.6.8 and 6.1.1.4'
    'O' 'O' 0.0106 0.0060
                         'International Tables Vol C Tables 4.2.6.8 and 6.1.1.4'
    'S' 'S' 0.1246 0.1234
                         'International Tables Vol C Tables 4.2.6.8 and 6.1.1.4'
_computing_data_collection     'SMART (Bruker, 2004)'
_computing_cell_refinement     'SMART (Bruker, 2004)'
_computing_data_reduction     'SAINT (Bruker, 2004)'
_computing_structure_solution     'SHELXS97 (Sheldrick, 2008)'
_computing_structure_refinement     'SHELXL97 (Sheldrick, 2008)'
_computing_molecular_graphics     'SHELXTL (Sheldrick, 2008)'
_computing_publication_material     'SHELXTL (Sheldrick, 2008)'
loop_
    _atom_site_type_symbol
    _atom_site_label
    _atom_site_fract_x
    _atom_site_fract_y
    _atom_site_fract_z
    _atom_site_U_iso_or_equiv
    _atom_site_adp_type
    _atom_site_calc_flag
    _atom_site_refinement_flags
    _atom_site_occupancy
    _atom_site_disorder_assembly
    _atom_site_disorder_group
    S S1 0.48593(7) 0.28763(6) 0.70812(4) 0.0363(2) Uani d . 1 . .
    S S2 0.64701(7) 1.09651(6) 1.08377(4) 0.03159(18) Uani d . 1 . .
    O O1 0.1820(2) 0.58510(18) 1.01610(12) 0.0516(6) Uani d . 1 . .
    O O2 0.59114(19) 0.21940(18) 0.76916(12) 0.0465(5) Uani d . 1 . .
    O O3 0.5328(2) 0.36685(19) 0.62914(12) 0.0530(6) Uani d . 1 . .
    O O4 0.2127(2) 0.40235(19) 0.58979(12) 0.0556(6) Uani d . 1 . .
    O O5 0.1961(2) 0.60599(18) 0.58636(12) 0.0495(5) Uani d . 1 . .
    O O6 0.9616(2) 0.79515(19) 0.78099(12) 0.0543(6) Uani d . 1 . .
    O O7 0.55730(19) 1.17378(17) 1.01674(11) 0.0404(5) Uani d . 1 . .
    O O8 0.57554(19) 1.02353(17) 1.15791(11) 0.0431(5) Uani d . 1 . .
    O O9 0.8735(2) 0.96320(19) 1.21207(12) 0.0518(6) Uani d . 1 . .
    O O10 0.9933(2) 0.78427(19) 1.20227(12) 0.0571(6) Uani d . 1 . .
    N N1 0.3212(3) 0.4194(2) 0.98482(14) 0.0377(6) Uani d D 1 . .
    N N2 0.3947(3) 0.1860(2) 0.68291(16) 0.0423(6) Uani d D 1 . .
    N N3 0.7773(2) 0.9255(2) 0.81909(14) 0.0393(6) Uani d D 1 . .
    N N4 0.7427(2) 1.1888(2) 1.11465(16) 0.0376(6) Uani d D 1 . .
    C C1 0.3070(3) 0.4445(2) 1.13223(16) 0.0325(6) Uani d . 1 . .
    C C2 0.2253(3) 0.4934(3) 1.19400(18) 0.0480(8) Uani d . 1 . .
    H H2 0.1469 0.5530 1.1770 0.058 Uiso calc R 1 . .
    C C3 0.2596(3) 0.4544(3) 1.28001(18) 0.0522(8) Uani d . 1 . .
    H H3 0.2023 0.4876 1.3203 0.063 Uiso calc R 1 . .
    C C4 0.3756(3) 0.3677(3) 1.30870(17) 0.0410(7) Uani d . 1 . .
    C C5 0.4579(3) 0.3219(3) 1.24656(19) 0.0533(8) Uani d . 1 . .
    H H5 0.5386 0.2646 1.2633 0.064 Uiso calc R 1 . .
    C C6 0.4239(3) 0.3587(3) 1.16056(18) 0.0485(8) Uani d . 1 . .
    H H6 0.4811 0.3249 1.1205 0.058 Uiso calc R 1 . .
    C C7 0.4133(4) 0.3275(3) 1.40279(18) 0.0558(9) Uani d . 1 . .
    H H7A 0.3940 0.2419 1.4253 0.084 Uiso calc R 1 . .
    H H7B 0.3551 0.3793 1.4345 0.084 Uiso calc R 1 . .
    H H7C 0.5150 0.3354 1.4087 0.084 Uiso calc R 1 . .
    C C8 0.2647(3) 0.4900(2) 1.04024(16) 0.0340(6) Uani d . 1 . .
    C C9 0.2944(3) 0.4394(2) 0.89600(16) 0.0324(6) Uani d . 1 . .
    C C10 0.3841(3) 0.3679(2) 0.84935(16) 0.0334(6) Uani d . 1 . .
    H H10 0.4578 0.3106 0.8773 0.040 Uiso calc R 1 . .
    C C11 0.3642(3) 0.3814(2) 0.76245(16) 0.0312(6) Uani d . 1 . .
    C C12 0.2557(3) 0.4688(2) 0.71804(16) 0.0345(6) Uani d . 1 . .
    C C13 0.1686(3) 0.5392(3) 0.76606(17) 0.0407(7) Uani d . 1 . .
    H H13 0.0970 0.5987 0.7379 0.049 Uiso calc R 1 . .
    C C14 0.1844(3) 0.5242(3) 0.85342(17) 0.0400(7) Uani d . 1 . .
    H H14 0.1218 0.5706 0.8839 0.048 Uiso calc R 1 . .
    C C15 0.2222(3) 0.4858(3) 0.62516(17) 0.0380(7) Uani d . 1 . .
    C C16 0.1575(4) 0.6338(3) 0.49659(19) 0.0649(10) Uani d . 1 . .
    H H16A 0.2336 0.5978 0.4642 0.097 Uiso calc R 1 . .
    H H16B 0.1455 0.7227 0.4740 0.097 Uiso calc R 1 . .
    H H16C 0.0675 0.5993 0.4918 0.097 Uiso calc R 1 . .
    C C17 0.8123(3) 0.9163(3) 0.66853(17) 0.0359(6) Uani d . 1 . .
    C C18 0.7012(3) 1.0074(3) 0.63916(19) 0.0544(9) Uani d . 1 . .
    H H18 0.6432 1.0407 0.6791 0.065 Uiso calc R 1 . .
    C C19 0.6733(3) 1.0506(3) 0.55252(19) 0.0556(9) Uani d . 1 . .
    H H19 0.5980 1.1132 0.5353 0.067 Uiso calc R 1 . .
    C C20 0.7543(3) 1.0035(3) 0.49037(18) 0.0427(7) Uani d . 1 . .
    C C21 0.8621(4) 0.9087(3) 0.51993(19) 0.0571(9) Uani d . 1 . .
    H H21 0.9166 0.8727 0.4800 0.069 Uiso calc R 1 . .
    C C22 0.8920(3) 0.8655(3) 0.60655(18) 0.0509(8) Uani d . 1 . .
    H H22 0.9661 0.8017 0.6239 0.061 Uiso calc R 1 . .
    C C23 0.7282(4) 1.0553(3) 0.39532(18) 0.0587(9) Uani d . 1 . .
    H H23A 0.6304 1.0431 0.3829 0.088 Uiso calc R 1 . .
    H H23B 0.7967 1.0128 0.3623 0.088 Uiso calc R 1 . .
    H H23C 0.7408 1.1430 0.3801 0.088 Uiso calc R 1 . .
    C C24 0.8570(3) 0.8714(3) 0.76026(17) 0.0356(6) Uani d . 1 . .
    C C25 0.8069(3) 0.9098(2) 0.90663(16) 0.0318(6) Uani d . 1 . .
    C C26 0.7350(3) 0.9965(2) 0.94941(16) 0.0318(6) Uani d . 1 . .
    H H26 0.6692 1.0599 0.9195 0.038 Uiso calc R 1 . .
    C C27 0.7607(3) 0.9889(2) 1.03508(15) 0.0283(6) Uani d . 1 . .
    C C28 0.8636(3) 0.8951(2) 1.08109(16) 0.0309(6) Uani d . 1 . .
    C C29 0.9298(3) 0.8095(2) 1.03729(17) 0.0360(6) Uani d . 1 . .
    H H29 0.9963 0.7461 1.0665 0.043 Uiso calc R 1 . .
    C C30 0.9014(3) 0.8142(2) 0.95255(16) 0.0355(6) Uani d . 1 . .
    H H30 0.9457 0.7531 0.9262 0.043 Uiso calc R 1 . .
    C C31 0.9073(3) 0.8870(2) 1.17093(16) 0.0329(6) Uani d . 1 . .
    C C32 1.0496(3) 0.7699(3) 1.28726(18) 0.0553(9) Uani d . 1 . .
    H H32A 1.0717 0.8498 1.2942 0.083 Uiso calc R 1 . .
    H H32B 1.1369 0.7134 1.2940 0.083 Uiso calc R 1 . .
    H H32C 0.9777 0.7371 1.3303 0.083 Uiso calc R 1 . .
    H H1A 0.382(3) 0.3537(18) 1.0090(17) 0.056(9) Uiso d D 1 . .
    H H2A 0.374(3) 0.1235(19) 0.7272(12) 0.051(9) Uiso d D 1 . .
    H H2B 0.319(2) 0.222(2) 0.6504(14) 0.059(10) Uiso d D 1 . .
    H H3A 0.700(2) 0.979(2) 0.8004(17) 0.055(9) Uiso d D 1 . .
    H H4A 0.775(3) 1.2487(19) 1.0724(12) 0.051(9) Uiso d D 1 . .
    H H4B 0.806(2) 1.151(2) 1.1556(13) 0.062(10) Uiso d D 1 . .
loop_
    _atom_site_aniso_label
    _atom_site_aniso_U_11
    _atom_site_aniso_U_22
    _atom_site_aniso_U_33
    _atom_site_aniso_U_12
    _atom_site_aniso_U_13
    _atom_site_aniso_U_23
    S1 0.0364(4) 0.0364(4) 0.0364(4) 0.0022(3) 0.0045(3) -0.0123(3)
    S2 0.0301(4) 0.0323(4) 0.0305(4) 0.0073(3) -0.0017(3) -0.0079(3)
    O1 0.0721(14) 0.0415(12) 0.0356(11) 0.0238(11) -0.0059(10) -0.0095(9)
    O2 0.0377(11) 0.0493(12) 0.0521(12) 0.0131(9) -0.0062(9) -0.0173(10)
    O3 0.0604(13) 0.0513(13) 0.0464(12) -0.0103(11) 0.0193(10) -0.0120(10)
    O4 0.0787(16) 0.0478(13) 0.0415(12) 0.0046(12) -0.0141(11) -0.0149(10)
    O5 0.0683(14) 0.0400(12) 0.0349(11) 0.0076(10) -0.0095(10) -0.0024(9)
    O6 0.0574(13) 0.0596(14) 0.0436(12) 0.0261(11) -0.0084(10) -0.0197(11)
    O7 0.0395(11) 0.0411(11) 0.0379(11) 0.0156(9) -0.0102(8) -0.0101(9)
    O8 0.0397(11) 0.0453(12) 0.0382(11) 0.0025(9) 0.0088(9) -0.0030(9)
    O9 0.0670(14) 0.0497(13) 0.0380(11) 0.0193(11) -0.0147(10) -0.0166(10)
    O10 0.0750(15) 0.0503(13) 0.0406(12) 0.0300(12) -0.0232(11) -0.0106(10)
    N1 0.0463(14) 0.0334(13) 0.0311(13) 0.0108(11) -0.0048(10) -0.0087(10)
    N2 0.0500(16) 0.0340(14) 0.0429(15) 0.0016(12) -0.0002(13) -0.0115(12)
    N3 0.0349(13) 0.0495(15) 0.0336(13) 0.0132(12) -0.0062(10) -0.0162(11)
    N4 0.0408(14) 0.0331(14) 0.0387(14) 0.0032(11) -0.0059(12) -0.0099(11)
    C1 0.0370(15) 0.0282(14) 0.0319(14) -0.0013(12) -0.0018(12) -0.0070(11)
    C2 0.0487(18) 0.0529(19) 0.0390(17) 0.0212(15) -0.0050(14) -0.0144(14)
    C3 0.064(2) 0.057(2) 0.0338(16) 0.0158(17) 0.0003(14) -0.0156(14)
    C4 0.0524(18) 0.0353(16) 0.0341(15) -0.0038(14) -0.0037(13) -0.0057(13)
    C5 0.059(2) 0.0521(19) 0.0432(18) 0.0233(16) -0.0097(15) -0.0095(15)
    C6 0.0571(19) 0.0495(18) 0.0363(16) 0.0185(15) -0.0016(14) -0.0150(14)
    C7 0.074(2) 0.052(2) 0.0383(17) 0.0018(17) -0.0105(16) -0.0059(15)
    C8 0.0386(15) 0.0307(15) 0.0325(14) -0.0015(13) 0.0013(12) -0.0084(12)
    C9 0.0374(15) 0.0290(14) 0.0307(14) -0.0010(12) -0.0008(12) -0.0081(11)
    C10 0.0351(15) 0.0279(14) 0.0361(15) 0.0014(12) -0.0022(12) -0.0073(12)
    C11 0.0325(14) 0.0285(14) 0.0325(14) 0.0000(12) -0.0002(11) -0.0086(11)
    C12 0.0388(15) 0.0324(15) 0.0316(14) 0.0004(12) -0.0036(12) -0.0071(12)
    C13 0.0416(16) 0.0408(17) 0.0379(16) 0.0123(13) -0.0122(13) -0.0106(13)
    C14 0.0426(17) 0.0390(16) 0.0394(16) 0.0094(13) -0.0034(13) -0.0161(13)
    C15 0.0367(16) 0.0418(17) 0.0330(15) 0.0038(13) -0.0025(12) -0.0070(13)
    C16 0.086(3) 0.065(2) 0.0357(18) 0.008(2) -0.0110(17) -0.0007(16)
    C17 0.0353(15) 0.0380(16) 0.0372(15) -0.0008(13) -0.0023(12) -0.0156(12)
    C18 0.059(2) 0.066(2) 0.0393(17) 0.0270(17) -0.0078(15) -0.0258(16)
    C19 0.058(2) 0.061(2) 0.0457(19) 0.0245(17) -0.0130(15) -0.0193(16)
    C20 0.0486(18) 0.0449(17) 0.0388(16) -0.0052(15) -0.0019(13) -0.0175(14)
    C21 0.069(2) 0.063(2) 0.0392(18) 0.0207(18) 0.0022(15) -0.0224(16)
    C22 0.0561(19) 0.0534(19) 0.0408(17) 0.0197(16) -0.0012(14) -0.0171(15)
    C23 0.074(2) 0.064(2) 0.0374(17) 0.0037(19) -0.0082(16) -0.0148(16)
    C24 0.0330(15) 0.0386(16) 0.0371(15) 0.0042(13) -0.0043(12) -0.0154(13)
    C25 0.0278(14) 0.0353(15) 0.0339(14) -0.0016(12) -0.0014(11) -0.0121(12)
    C26 0.0270(14) 0.0320(15) 0.0344(15) 0.0048(11) -0.0037(11) -0.0066(12)
    C27 0.0279(13) 0.0247(13) 0.0309(14) -0.0005(11) 0.0008(11) -0.0049(11)
    C28 0.0295(14) 0.0308(14) 0.0308(14) -0.0002(12) -0.0002(11) -0.0050(11)
    C29 0.0356(15) 0.0324(15) 0.0365(15) 0.0080(13) -0.0046(12) -0.0051(12)
    C30 0.0361(15) 0.0345(15) 0.0353(15) 0.0058(12) 0.0001(12) -0.0110(12)
    C31 0.0287(14) 0.0359(16) 0.0310(14) -0.0011(12) 0.0008(11) -0.0030(12)
    C32 0.062(2) 0.060(2) 0.0378(17) 0.0126(17) -0.0176(15) -0.0043(15)
_geom_special_details
;
All e.s.d.'s (except the e.s.d. in the dihedral angle between two l.s. planes)
are estimated using the full covariance matrix. The cell e.s.d.'s are taken
into account individually in the estimation of e.s.d.'s in distances, angles
and torsion angles; correlations between e.s.d.'s in cell parameters are only
used when they are defined by crystal symmetry. An approximate (isotropic)
treatment of cell e.s.d.'s is used for estimating e.s.d.'s involving l.s.
planes.
;
loop_
    _geom_bond_atom_site_label_1
    _geom_bond_atom_site_label_2
    _geom_bond_site_symmetry_2
    _geom_bond_distance
    _geom_bond_publ_flag
    S1 O3 . 1.422(2) ?
    S1 O2 . 1.4275(19) ?
    S1 N2 . 1.606(2) ?
    S1 C11 . 1.784(2) ?
    S2 O8 . 1.4296(19) ?
    S2 O7 . 1.4318(17) ?
    S2 N4 . 1.592(2) ?
    S2 C27 . 1.797(2) ?
    O1 C8 . 1.226(3) ?
    O4 C15 . 1.206(3) ?
    O5 C15 . 1.327(3) ?
    O5 C16 . 1.441(3) ?
    O6 C24 . 1.216(3) ?
    O9 C31 . 1.197(3) ?
    O10 C31 . 1.322(3) ?
    O10 C32 . 1.439(3) ?
    N1 C8 . 1.366(3) ?
    N1 C9 . 1.407(3) ?
    N1 H1A . 0.890(10) ?
    N2 H2A . 0.888(10) ?
    N2 H2B . 0.892(10) ?
    N3 C24 . 1.374(3) ?
    N3 C25 . 1.398(3) ?
    N3 H3A . 0.889(10) ?
    N4 H4A . 0.886(10) ?
    N4 H4B . 0.888(10) ?
    C1 C6 . 1.376(4) ?
    C1 C2 . 1.387(3) ?
    C1 C8 . 1.485(3) ?
    C2 C3 . 1.373(4) ?
    C2 H2 . 0.9300 ?
    C3 C4 . 1.376(4) ?
    C3 H3 . 0.9300 ?
    C4 C5 . 1.379(4) ?
    C4 C7 . 1.502(4) ?
    C5 C6 . 1.372(4) ?
    C5 H5 . 0.9300 ?
    C6 H6 . 0.9300 ?
    C7 H7A . 0.9600 ?
    C7 H7B . 0.9600 ?
    C7 H7C . 0.9600 ?
    C9 C14 . 1.388(3) ?
    C9 C10 . 1.397(3) ?
    C10 C11 . 1.374(3) ?
    C10 H10 . 0.9300 ?
    C11 C12 . 1.405(3) ?
    C12 C13 . 1.391(4) ?
    C12 C15 . 1.488(4) ?
    C13 C14 . 1.373(3) ?
    C13 H13 . 0.9300 ?
    C14 H14 . 0.9300 ?
    C16 H16A . 0.9600 ?
    C16 H16B . 0.9600 ?
    C16 H16C . 0.9600 ?
    C17 C18 . 1.374(4) ?
    C17 C22 . 1.393(4) ?
    C17 C24 . 1.487(4) ?
    C18 C19 . 1.373(4) ?
    C18 H18 . 0.9300 ?
    C19 C20 . 1.379(4) ?
    C19 H19 . 0.9300 ?
    C20 C21 . 1.379(4) ?
    C20 C23 . 1.503(4) ?
    C21 C22 . 1.376(4) ?
    C21 H21 . 0.9300 ?
    C22 H22 . 0.9300 ?
    C23 H23A . 0.9600 ?
    C23 H23B . 0.9600 ?
    C23 H23C . 0.9600 ?
    C25 C30 . 1.382(3) ?
    C25 C26 . 1.402(3) ?
    C26 C27 . 1.376(3) ?
    C26 H26 . 0.9300 ?
    C27 C28 . 1.417(3) ?
    C28 C29 . 1.384(3) ?
    C28 C31 . 1.484(3) ?
    C29 C30 . 1.374(3) ?
    C29 H29 . 0.9300 ?
    C30 H30 . 0.9300 ?
    C32 H32A . 0.9600 ?
    C32 H32B . 0.9600 ?
    C32 H32C . 0.9600 ?
loop_
    _geom_angle_atom_site_label_1
    _geom_angle_atom_site_label_2
    _geom_angle_atom_site_label_3
    _geom_angle_site_symmetry_1
    _geom_angle_site_symmetry_3
    _geom_angle
    _geom_angle_publ_flag
    O3 S1 O2 . . 119.98(13) ?
    O3 S1 N2 . . 106.99(13) ?
    O2 S1 N2 . . 106.49(13) ?
    O3 S1 C11 . . 107.35(12) ?
    O2 S1 C11 . . 107.47(11) ?
    N2 S1 C11 . . 108.08(12) ?
    O8 S2 O7 . . 117.81(11) ?
    O8 S2 N4 . . 108.82(12) ?
    O7 S2 N4 . . 105.66(12) ?
    O8 S2 C27 . . 106.89(11) ?
    O7 S2 C27 . . 106.71(11) ?
    N4 S2 C27 . . 110.93(12) ?
    C15 O5 C16 . . 116.1(2) ?
    C31 O10 C32 . . 117.0(2) ?
    C8 N1 C9 . . 127.6(2) ?
    C8 N1 H1A . . 114.6(19) ?
    C9 N1 H1A . . 117.9(19) ?
    S1 N2 H2A . . 114.3(18) ?
    S1 N2 H2B . . 111.7(18) ?
    H2A N2 H2B . . 114.7(16) ?
    C24 N3 C25 . . 127.0(2) ?
    C24 N3 H3A . . 118.2(19) ?
    C25 N3 H3A . . 114.8(19) ?
    S2 N4 H4A . . 114.9(17) ?
    S2 N4 H4B . . 114.4(18) ?
    H4A N4 H4B . . 116.4(16) ?
    C6 C1 C2 . . 117.4(2) ?
    C6 C1 C8 . . 124.5(2) ?
    C2 C1 C8 . . 118.1(2) ?
    C3 C2 C1 . . 120.5(3) ?
    C3 C2 H2 . . 119.7 ?
    C1 C2 H2 . . 119.7 ?
    C2 C3 C4 . . 122.3(3) ?
    C2 C3 H3 . . 118.9 ?
    C4 C3 H3 . . 118.9 ?
    C3 C4 C5 . . 116.7(3) ?
    C3 C4 C7 . . 121.8(3) ?
    C5 C4 C7 . . 121.5(3) ?
    C6 C5 C4 . . 121.6(3) ?
    C6 C5 H5 . . 119.2 ?
    C4 C5 H5 . . 119.2 ?
    C5 C6 C1 . . 121.5(3) ?
    C5 C6 H6 . . 119.3 ?
    C1 C6 H6 . . 119.3 ?
    C4 C7 H7A . . 109.5 ?
    C4 C7 H7B . . 109.5 ?
    H7A C7 H7B . . 109.5 ?
    C4 C7 H7C . . 109.5 ?
    H7A C7 H7C . . 109.5 ?
    H7B C7 H7C . . 109.5 ?
    O1 C8 N1 . . 122.2(2) ?
    O1 C8 C1 . . 121.4(2) ?
    N1 C8 C1 . . 116.4(2) ?
    C14 C9 C10 . . 119.1(2) ?
    C14 C9 N1 . . 123.9(2) ?
    C10 C9 N1 . . 117.0(2) ?
    C11 C10 C9 . . 120.5(2) ?
    C11 C10 H10 . . 119.7 ?
    C9 C10 H10 . . 119.7 ?
    C10 C11 C12 . . 121.0(2) ?
    C10 C11 S1 . . 117.22(19) ?
    C12 C11 S1 . . 121.70(19) ?
    C13 C12 C11 . . 117.1(2) ?
    C13 C12 C15 . . 118.1(2) ?
    C11 C12 C15 . . 124.7(2) ?
    C14 C13 C12 . . 122.5(2) ?
    C14 C13 H13 . . 118.8 ?
    C12 C13 H13 . . 118.8 ?
    C13 C14 C9 . . 119.7(2) ?
    C13 C14 H14 . . 120.2 ?
    C9 C14 H14 . . 120.2 ?
    O4 C15 O5 . . 123.6(2) ?
    O4 C15 C12 . . 125.2(3) ?
    O5 C15 C12 . . 111.1(2) ?
    O5 C16 H16A . . 109.5 ?
    O5 C16 H16B . . 109.5 ?
    H16A C16 H16B . . 109.5 ?
    O5 C16 H16C . . 109.5 ?
    H16A C16 H16C . . 109.5 ?
    H16B C16 H16C . . 109.5 ?
    C18 C17 C22 . . 116.9(3) ?
    C18 C17 C24 . . 125.2(2) ?
    C22 C17 C24 . . 117.8(2) ?
    C19 C18 C17 . . 121.9(3) ?
    C19 C18 H18 . . 119.1 ?
    C17 C18 H18 . . 119.1 ?
    C18 C19 C20 . . 121.7(3) ?
    C18 C19 H19 . . 119.2 ?
    C20 C19 H19 . . 119.2 ?
    C21 C20 C19 . . 116.5(3) ?
    C21 C20 C23 . . 121.9(3) ?
    C19 C20 C23 . . 121.5(3) ?
    C22 C21 C20 . . 122.3(3) ?
    C22 C21 H21 . . 118.9 ?
    C20 C21 H21 . . 118.9 ?
    C21 C22 C17 . . 120.6(3) ?
    C21 C22 H22 . . 119.7 ?
    C17 C22 H22 . . 119.7 ?
    C20 C23 H23A . . 109.5 ?
    C20 C23 H23B . . 109.5 ?
    H23A C23 H23B . . 109.5 ?
    C20 C23 H23C . . 109.5 ?
    H23A C23 H23C . . 109.5 ?
    H23B C23 H23C . . 109.5 ?
    O6 C24 N3 . . 122.3(2) ?
    O6 C24 C17 . . 121.7(2) ?
    N3 C24 C17 . . 116.0(2) ?
    C30 C25 N3 . . 123.7(2) ?
    C30 C25 C26 . . 118.9(2) ?
    N3 C25 C26 . . 117.3(2) ?
    C27 C26 C25 . . 120.8(2) ?
    C27 C26 H26 . . 119.6 ?
    C25 C26 H26 . . 119.6 ?
    C26 C27 C28 . . 120.5(2) ?
    C26 C27 S2 . . 115.51(18) ?
    C28 C27 S2 . . 123.87(18) ?
    C29 C28 C27 . . 117.0(2) ?
    C29 C28 C31 . . 119.0(2) ?
    C27 C28 C31 . . 123.9(2) ?
    C30 C29 C28 . . 122.8(2) ?
    C30 C29 H29 . . 118.6 ?
    C28 C29 H29 . . 118.6 ?
    C29 C30 C25 . . 119.8(2) ?
    C29 C30 H30 . . 120.1 ?
    C25 C30 H30 . . 120.1 ?
    O9 C31 O10 . . 121.9(2) ?
    O9 C31 C28 . . 126.0(2) ?
    O10 C31 C28 . . 112.1(2) ?
    O10 C32 H32A . . 109.5 ?
    O10 C32 H32B . . 109.5 ?
    H32A C32 H32B . . 109.5 ?
    O10 C32 H32C . . 109.5 ?
    H32A C32 H32C . . 109.5 ?
    H32B C32 H32C . . 109.5 ?
loop_
    _geom_torsion_atom_site_label_1
    _geom_torsion_atom_site_label_2
    _geom_torsion_atom_site_label_3
    _geom_torsion_atom_site_label_4
    _geom_torsion_site_symmetry_1
    _geom_torsion_site_symmetry_2
    _geom_torsion_site_symmetry_3
    _geom_torsion_site_symmetry_4
    _geom_torsion
    _geom_torsion_publ_flag
    C6 C1 C2 C3 . . . . -1.4(5) ?
    C8 C1 C2 C3 . . . . 179.8(3) ?
    C1 C2 C3 C4 . . . . 0.9(5) ?
    C2 C3 C4 C5 . . . . 0.5(5) ?
    C2 C3 C4 C7 . . . . 179.0(3) ?
    C3 C4 C5 C6 . . . . -1.4(5) ?
    C7 C4 C5 C6 . . . . -179.8(3) ?
    C4 C5 C6 C1 . . . . 0.9(5) ?
    C2 C1 C6 C5 . . . . 0.5(5) ?
    C8 C1 C6 C5 . . . . 179.2(3) ?
    C9 N1 C8 O1 . . . . -1.5(4) ?
    C9 N1 C8 C1 . . . . 177.6(2) ?
    C6 C1 C8 O1 . . . . -163.4(3) ?
    C2 C1 C8 O1 . . . . 15.2(4) ?
    C6 C1 C8 N1 . . . . 17.4(4) ?
    C2 C1 C8 N1 . . . . -164.0(3) ?
    C8 N1 C9 C14 . . . . -11.7(4) ?
    C8 N1 C9 C10 . . . . 169.0(3) ?
    C14 C9 C10 C11 . . . . 0.2(4) ?
    N1 C9 C10 C11 . . . . 179.6(2) ?
    C9 C10 C11 C12 . . . . 1.3(4) ?
    C9 C10 C11 S1 . . . . 179.0(2) ?
    O3 S1 C11 C10 . . . . -134.1(2) ?
    O2 S1 C11 C10 . . . . -3.8(3) ?
    N2 S1 C11 C10 . . . . 110.8(2) ?
    O3 S1 C11 C12 . . . . 43.6(3) ?
    O2 S1 C11 C12 . . . . 174.0(2) ?
    N2 S1 C11 C12 . . . . -71.5(2) ?
    C10 C11 C12 C13 . . . . -0.9(4) ?
    S1 C11 C12 C13 . . . . -178.6(2) ?
    C10 C11 C12 C15 . . . . -177.1(3) ?
    S1 C11 C12 C15 . . . . 5.2(4) ?
    C11 C12 C13 C14 . . . . -1.0(4) ?
    C15 C12 C13 C14 . . . . 175.5(3) ?
    C12 C13 C14 C9 . . . . 2.5(4) ?
    C10 C9 C14 C13 . . . . -2.1(4) ?
    N1 C9 C14 C13 . . . . 178.6(3) ?
    C16 O5 C15 O4 . . . . -1.3(4) ?
    C16 O5 C15 C12 . . . . -178.0(2) ?
    C13 C12 C15 O4 . . . . -132.5(3) ?
    C11 C12 C15 O4 . . . . 43.7(4) ?
    C13 C12 C15 O5 . . . . 44.2(4) ?
    C11 C12 C15 O5 . . . . -139.6(3) ?
    C22 C17 C18 C19 . . . . -2.7(5) ?
    C24 C17 C18 C19 . . . . 175.1(3) ?
    C17 C18 C19 C20 . . . . 0.9(5) ?
    C18 C19 C20 C21 . . . . 1.6(5) ?
    C18 C19 C20 C23 . . . . -177.0(3) ?
    C19 C20 C21 C22 . . . . -2.2(5) ?
    C23 C20 C21 C22 . . . . 176.4(3) ?
    C20 C21 C22 C17 . . . . 0.4(5) ?
    C18 C17 C22 C21 . . . . 2.1(5) ?
    C24 C17 C22 C21 . . . . -175.9(3) ?
    C25 N3 C24 O6 . . . . 4.5(5) ?
    C25 N3 C24 C17 . . . . -172.5(2) ?
    C18 C17 C24 O6 . . . . -175.9(3) ?
    C22 C17 C24 O6 . . . . 1.8(4) ?
    C18 C17 C24 N3 . . . . 1.1(4) ?
    C22 C17 C24 N3 . . . . 178.8(3) ?
    C24 N3 C25 C30 . . . . -16.3(4) ?
    C24 N3 C25 C26 . . . . 164.2(3) ?
    C30 C25 C26 C27 . . . . 1.8(4) ?
    N3 C25 C26 C27 . . . . -178.7(2) ?
    C25 C26 C27 C28 . . . . 1.7(4) ?
    C25 C26 C27 S2 . . . . -173.9(2) ?
    O8 S2 C27 C26 . . . . 123.5(2) ?
    O7 S2 C27 C26 . . . . -3.4(2) ?
    N4 S2 C27 C26 . . . . -118.0(2) ?
    O8 S2 C27 C28 . . . . -52.0(2) ?
    O7 S2 C27 C28 . . . . -178.9(2) ?
    N4 S2 C27 C28 . . . . 66.5(2) ?
    C26 C27 C28 C29 . . . . -3.2(4) ?
    S2 C27 C28 C29 . . . . 172.1(2) ?
    C26 C27 C28 C31 . . . . 174.4(2) ?
    S2 C27 C28 C31 . . . . -10.2(4) ?
    C27 C28 C29 C30 . . . . 1.2(4) ?
    C31 C28 C29 C30 . . . . -176.5(2) ?
    C28 C29 C30 C25 . . . . 2.3(4) ?
    N3 C25 C30 C29 . . . . 176.7(3) ?
    C26 C25 C30 C29 . . . . -3.7(4) ?
    C32 O10 C31 O9 . . . . -2.3(4) ?
    C32 O10 C31 C28 . . . . 176.5(2) ?
    C29 C28 C31 O9 . . . . 169.9(3) ?
    C27 C28 C31 O9 . . . . -7.7(4) ?
    C29 C28 C31 O10 . . . . -8.9(4) ?
    C27 C28 C31 O10 . . . . 173.6(2) ?
loop_
    _geom_hbond_atom_site_label_D
    _geom_hbond_atom_site_label_H
    _geom_hbond_atom_site_label_A
    _geom_hbond_site_symmetry_A
    _geom_hbond_distance_DH
    _geom_hbond_distance_HA
    _geom_hbond_distance_DA
    _geom_hbond_angle_DHA
    N1 H1A O7 1_545 0.890(10) 2.414(15) 3.256(3) 158(2)
    N2 H2A O8 2_667 0.888(10) 2.166(12) 2.993(3) 155(2)
    N3 H3A O8 2_677 0.889(10) 2.59(2) 3.254(3) 132(2)
    N4 H4A O1 2_677 0.886(10) 2.088(11) 2.958(3) 168(3)
    N2 H2B O4 . 0.892(10) 2.149(18) 2.905(3) 142(2)
    N4 H4B O9 . 0.888(10) 2.10(2) 2.789(3) 134(2)
    N4 H4B O6 2_777 0.888(10) 2.59(2) 3.298(3) 137(2)
    C7 H7A Cg1 2_667 0.96 2.866 3.7491 148(2)
