# Supplementary material for: Methyl 4-(4-methyl­benzamido)-2-sulfamoylbenzoate
Source: Acta Crystallogr Sect E Struct Rep Online. 2008 Nov 8;64(Pt 12):o2296. doi: 10.1107/S160053680803599X (PMC2959991; doi:10.1107/S160053680803599X)
Supplement: Supplementary file 2 [file e-64-o2296-Isup2.hkl]

# 
# h,k,l, Fc-squared, Fo-squared, sigma(Fo-squared) and status flag 
# 
data_I
_shelx_title ' 070704B in P-1' 
_shelx_refln_list_code          4 
_shelx_F_calc_maximum      383.07 
_exptl_crystal_F_000       728.00 
_reflns_d_resolution_high  0.8403 
 
loop_ 
 _symmetry_equiv_pos_as_xyz 
 'x, y, z' 
 '-x, -y, -z' 
 
_cell_length_a     9.1968 
_cell_length_b    11.0783 
_cell_length_c    15.9140 
_cell_angle_alpha  75.894 
_cell_angle_beta   87.124 
_cell_angle_gamma  84.123 
 
_shelx_F_squared_multiplier     1.000 
 
loop_ 
 _refln_index_h 
 _refln_index_k 
 _refln_index_l 
 _refln_F_squared_calc 
 _refln_F_squared_meas 
 _refln_F_squared_sigma 
 _refln_observed_status 
   1   0   0     1407.19     1309.58     26.13 o 
   2   0   0     6572.42     6444.51     88.02 o 
   3   0   0     1522.84     1514.01     26.19 o 
   4   0   0       68.91       83.10      3.71 o 
   5   0   0      299.48      314.15      7.37 o 
   6   0   0       10.13       10.57      2.96 o 
   7   0   0      111.54      106.29      8.87 o 
   8   0   0      110.82      112.91     10.18 o 
   9   0   0        0.80       -2.61     10.71 o 
  10   0   0        7.36       -2.22     12.80 o 
 -10   1   0      137.64      143.07     19.86 o 
  -9   1   0      150.11      160.19     19.73 o 
  -8   1   0       20.86       10.19      9.93 o 
  -7   1   0        0.03        5.05      5.31 o 
  -6   1   0      235.48      248.59      8.61 o 
  -5   1   0       95.24      104.59      7.16 o 
  -4   1   0      442.79      425.48      8.47 o 
  -3   1   0     4823.35     4558.64     53.90 o 
  -2   1   0     1537.07     1659.48     25.31 o 
  -1   1   0     6547.01     6008.55    112.50 o 
   0   1   0      418.27      372.64      8.75 o 
   1   1   0        1.60       -2.55      1.70 o 
   2   1   0       13.62        5.88      2.61 o 
   3   1   0      218.10      246.68      5.31 o 
   4   1   0     2511.83     2452.12     30.66 o 
   5   1   0      277.23      254.24      6.10 o 
   6   1   0      148.71      115.55      8.07 o 
   7   1   0       61.34       59.61      7.06 o 
   8   1   0      129.17      162.14     10.99 o 
   9   1   0       88.56       90.60     10.53 o 
  10   1   0       19.36       26.13     13.46 o 
 -10   2   0       19.98       16.72     15.68 o 
  -9   2   0        3.35       11.24     12.41 o 
  -8   2   0       15.28       20.12     10.71 o 
  -7   2   0       35.47       30.92      8.30 o 
  -6   2   0       57.74       53.69      4.65 o 
  -5   2   0       95.75      111.81      5.30 o 
  -4   2   0      532.85      481.13      9.38 o 
  -3   2   0        1.06        6.34      3.43 o 
  -2   2   0       47.20       47.59      8.56 o 
  -1   2   0       25.21       21.37      2.35 o 
   0   2   0     6527.51     6111.12    114.85 o 
   1   2   0      745.87      718.58     12.11 o 
   2   2   0   146743.41   127205.01   3217.31 o 
   3   2   0      336.68      440.32     16.46 o 
   4   2   0     1041.21     1086.94     31.36 o 
   5   2   0      184.08      188.02     12.80 o 
   6   2   0        0.36       -0.12      4.02 o 
   7   2   0        3.68        5.16      5.68 o 
   8   2   0       62.51       78.88      9.23 o 
   9   2   0      321.04      335.22     15.97 o 
  10   2   0       69.20       57.97     11.77 o 
 -10   3   0      123.87      142.42     21.30 o 
  -9   3   0      158.50      179.52     20.25 o 
  -8   3   0      236.23      206.70     18.16 o 
  -7   3   0      623.18      579.24     16.54 o 
  -6   3   0        4.68       -5.84      4.39 o 
  -5   3   0        3.36       -2.00      3.08 o 
  -4   3   0       14.95       14.27      2.73 o 
  -3   3   0     1390.30     1349.90     24.14 o 
  -2   3   0     1413.38     1308.91     22.64 o 
  -1   3   0     2084.48     1949.54     41.81 o 
   0   3   0      112.21      109.71      4.30 o 
   1   3   0    18716.26    17946.19    302.28 o 
   2   3   0        2.47        1.05      1.82 o 
   3   3   0        2.39        1.93      1.89 o 
   4   3   0       50.62       33.71      6.92 o 
   5   3   0       52.36       51.74      8.49 o 
   6   3   0      239.25      219.37     15.94 o 
   7   3   0      256.32      238.45     15.42 o 
   8   3   0       15.97       14.69      6.60 o 
   9   3   0       44.09       37.02     13.85 o 
  10   3   0       34.76       39.68      9.86 o 
 -10   4   0        0.23      -18.95     14.11 o 
  -9   4   0       48.44       49.13     15.29 o 
  -8   4   0       12.97       13.20     11.63 o 
  -7   4   0      280.66      280.87     22.54 o 
  -6   4   0      690.93      696.46     18.55 o 
  -5   4   0        2.71        1.53      5.29 o 
  -4   4   0       17.56       17.10      4.41 o 
  -3   4   0      629.37      709.68     16.15 o 
  -2   4   0     1302.30     1264.76     18.25 o 
  -1   4   0       22.03       19.55      2.90 o 
   0   4   0      164.09      172.20      6.05 o 
   1   4   0      303.58      274.96      7.70 o 
   2   4   0     2635.20     2586.80     63.17 o 
   3   4   0       11.91       59.19      7.84 o 
   4   4   0    17468.36    16419.44    228.09 o 
   5   4   0      255.48      248.90     17.25 o 
   6   4   0      215.86      217.41     16.99 o 
   7   4   0       35.19       33.45     10.45 o 
   8   4   0        7.48        4.36      6.99 o 
   9   4   0       48.58       77.94     14.24 o 
  10   4   0       22.50       31.02     10.63 o 
  -9   5   0        1.72       -6.92     13.59 o 
  -8   5   0      298.32      315.95     16.59 o 
  -7   5   0      638.85      651.75     19.92 o 
  -6   5   0     1366.15     1376.18     29.32 o 
  -5   5   0     1284.91     1260.68     52.92 o 
  -4   5   0      124.12      143.15      8.72 o 
  -3   5   0       69.50       72.62      4.55 o 
  -2   5   0      284.91      339.25     14.24 o 
  -1   5   0      202.84      181.23      6.86 o 
   0   5   0     1082.57     1121.65     22.08 o 
   1   5   0      111.67       87.78      5.41 o 
   2   5   0      199.51      230.26     19.99 o 
   3   5   0     5801.28     6026.01    178.09 o 
   4   5   0        0.48       -3.29      5.62 o 
   5   5   0        4.32      -10.78      7.19 o 
   6   5   0      160.88      175.73     17.77 o 
   7   5   0       39.43       63.76     14.24 o 
   8   5   0        3.75       12.54     12.41 o 
   9   5   0       19.61       16.79      8.94 o 
  10   5   0        0.24        1.01     10.10 o 
  -9   6   0        0.01       -8.49     13.33 o 
  -8   6   0       17.23       23.96      8.91 o 
  -7   6   0      153.11      156.37     12.04 o 
  -6   6   0       25.14       22.00      7.03 o 
  -5   6   0      622.34      615.16     18.11 o 
  -4   6   0      799.66      794.37     20.20 o 
  -3   6   0       46.34       52.92      8.75 o 
  -2   6   0      251.25      221.68      8.53 o 
  -1   6   0     1370.45     1536.20     42.92 o 
   0   6   0        9.74        3.82      3.64 o 
   1   6   0        0.13       -0.53      3.26 o 
   2   6   0      206.39      210.38      8.32 o 
   3   6   0      409.76      374.26     10.58 o 
   4   6   0       79.83       76.05      5.62 o 
   5   6   0      447.75      422.29     22.60 o 
   6   6   0     3744.45     3478.37     91.20 o 
   7   6   0      322.61      301.17     23.39 o 
   8   6   0       45.44       63.11     16.46 o 
   9   6   0        3.52       -4.31     13.85 o 
  10   6   0        6.93       -2.65     10.39 o 
  -8   7   0       45.21       34.45     12.54 o 
  -7   7   0        8.57       -2.81      7.72 o 
  -6   7   0      190.26      214.80     18.16 o 
  -5   7   0      750.34      752.72     29.01 o 
  -4   7   0      669.97      672.89     26.52 o 
  -3   7   0      289.87      308.22     17.77 o 
  -2   7   0      152.28      176.91     13.07 o 
  -1   7   0        6.47        5.17      4.18 o 
   0   7   0      314.27      324.70     11.18 o 
   1   7   0      180.07      202.71      9.00 o 
   2   7   0       26.89       29.83      5.32 o 
   3   7   0      263.88      230.98     21.82 o 
   4   7   0       12.86       -0.13      9.93 o 
   5   7   0     1090.66     1012.99     38.15 o 
   6   7   0        3.17       -3.92     10.19 o 
   7   7   0       51.67       76.30     14.89 o 
   8   7   0       40.57       42.20     17.25 o 
   9   7   0       24.14       39.72     17.38 o 
  -7   8   0        0.03       -7.19     12.41 o 
  -6   8   0       15.13       16.99     11.76 o 
  -5   8   0       53.36       53.44     13.07 o 
  -4   8   0        6.66       -4.31      8.23 o 
  -3   8   0       25.25       26.00      9.15 o 
  -2   8   0      460.58      456.13     21.30 o 
  -1   8   0       13.02       21.56      7.97 o 
   0   8   0        6.79       -0.09      4.90 o 
   1   8   0       93.49      108.75      8.24 o 
   2   8   0       12.71       13.18      5.31 o 
   3   8   0      135.68      136.87     18.10 o 
   4   8   0      195.71      203.43     19.47 o 
   5   8   0      418.86      406.21     25.35 o 
   6   8   0       21.09       16.20     12.67 o 
   7   8   0       70.58       57.88     17.38 o 
   8   8   0      319.96      286.01     26.52 o 
   9   8   0       51.77       55.14     18.81 o 
  -7   9   0       16.11       19.99     14.24 o 
  -6   9   0        3.16        4.18     11.76 o 
  -5   9   0       58.51       79.57     14.89 o 
  -4   9   0       12.81        9.41      9.80 o 
  -3   9   0      206.37      224.34     17.77 o 
  -2   9   0      223.79      212.06     16.85 o 
  -1   9   0      214.49      220.68     16.07 o 
   0   9   0       42.17       49.47      7.00 o 
   1   9   0       24.42       26.35      6.90 o 
   2   9   0       20.45       25.24     12.35 o 
   3   9   0      525.08      521.74     16.02 o 
   4   9   0      291.27      282.22     20.91 o 
   5   9   0       18.92       20.91     13.46 o 
   6   9   0       50.07       46.64     16.85 o 
   7   9   0      441.14      392.76     28.61 o 
   8   9   0        6.51       22.34     18.55 o 
  -5  10   0        0.30        0.52     11.50 o 
  -4  10   0      114.33      113.54     16.20 o 
  -3  10   0       15.50       21.56     11.11 o 
  -2  10   0        2.03       -1.44      9.02 o 
  -1  10   0        2.58        3.14      9.67 o 
   0  10   0      958.40      988.95     34.36 o 
   1  10   0        1.36       12.83      7.84 o 
   2  10   0      123.76      135.61     10.67 o 
   3  10   0        4.82      -15.68     10.45 o 
   4  10   0        0.23      -16.46     10.98 o 
   5  10   0       36.19       54.22     16.72 o 
   6  10   0      107.24      119.68     20.25 o 
   7  10   0      249.43      245.51     26.92 o 
  -4  11   0        0.81      -16.66     11.11 o 
  -3  11   0       62.56       72.38     15.29 o 
  -2  11   0       20.51        1.57     11.11 o 
  -1  11   0      136.43      141.24     16.99 o 
   0  11   0      476.04      477.81     24.30 o 
   1  11   0      172.95      193.50     17.64 o 
   2  11   0       94.66      101.28     11.20 o 
   3  11   0        1.53        6.40     14.63 o 
   4  11   0        7.18        3.92     14.89 o 
   5  11   0       34.56       38.54     16.33 o 
   6  11   0        7.62       -1.57     15.81 o 
  -2  12   0       43.89       57.36     15.29 o 
  -1  12   0       12.54      -10.19     12.02 o 
   0  12   0       10.68       -1.96     10.98 o 
   1  12   0        0.08       10.32     11.76 o 
   3  12   0        1.62       24.43     17.51 o 
   4  12   0        0.36      -21.30     16.07 o 
  -4 -12   1        3.65       -2.74     17.12 o 
  -3 -12   1       39.60       29.14     16.72 o 
  -1 -12   1       16.34       14.89     12.28 o 
   0 -12   1       94.21       92.51     15.81 o 
   1 -12   1       68.74       66.37     15.94 o 
   2 -12   1        1.05       18.29     13.59 o 
  -6 -11   1        6.36      -14.50     16.99 o 
  -5 -11   1       12.18       26.65     16.85 o 
  -4 -11   1       32.18       73.43     17.64 o 
  -3 -11   1        4.01       -0.65     13.72 o 
  -2 -11   1      119.77      134.24     12.29 o 
  -1 -11   1        2.39       -4.44      9.67 o 
   0 -11   1        9.81       11.50     11.11 o 
   1 -11   1       46.59       43.25     13.72 o 
   2 -11   1       35.46       26.92     12.41 o 
   3 -11   1      385.50      413.79     25.74 o 
   4 -11   1      144.12      151.69     20.12 o 
  -7 -10   1       22.53       19.60     17.51 o 
  -6 -10   1        1.98      -19.21     15.03 o 
  -5 -10   1       29.96       22.34     14.24 o 
  -4 -10   1       38.12       19.73     14.63 o 
  -3 -10   1        5.70      -10.58     10.84 o 
  -2 -10   1      338.59      325.59     14.23 o 
  -1 -10   1      490.76      443.80     16.24 o 
   0 -10   1      161.97      200.95     17.90 o 
   1 -10   1       15.51        9.54      9.93 o 
   3 -10   1       32.17       20.64     11.63 o 
   4 -10   1        0.85        0.65     11.11 o 
   5 -10   1      127.54      146.73     20.51 o 
  -8  -9   1        5.41       -5.10     15.94 o 
  -7  -9   1       20.53       16.59     14.24 o 
  -6  -9   1       45.01       41.29     16.20 o 
  -5  -9   1        6.76      -11.37     11.89 o 
  -4  -9   1       15.77        6.40     10.98 o 
  -3  -9   1        1.88      -10.00      6.66 o 
  -2  -9   1       20.96       31.90      9.67 o 
  -1  -9   1       99.85      111.37     15.87 o 
   0  -9   1      212.44      213.67     11.18 o 
   1  -9   1       28.29       20.91      9.41 o 
   2  -9   1       27.75       28.35     11.24 o 
   3  -9   1       81.25      108.32     14.76 o 
   4  -9   1        7.32       -8.62      9.54 o 
   5  -9   1      150.43      177.69     18.42 o 
   6  -9   1      258.83      254.52     22.87 o 
  -8  -8   1      137.97       99.82     19.34 o 
  -7  -8   1      161.23      219.77     23.00 o 
  -6  -8   1      880.10      903.24     39.33 o 
  -5  -8   1      455.76      487.35     27.96 o 
  -4  -8   1      215.97      198.08     16.99 o 
  -3  -8   1      350.18      359.73     12.84 o 
  -2  -8   1      139.33      157.81      9.47 o 
  -1  -8   1       12.85       12.27      5.29 o 
   0  -8   1      946.18      882.81     24.76 o 
   1  -8   1      137.07      134.14     10.32 o 
   2  -8   1       48.31       39.98     10.45 o 
   3  -8   1      153.14      159.01     15.81 o 
   4  -8   1       82.60       72.25     12.41 o 
   5  -8   1       13.85        8.10     10.71 o 
   6  -8   1        5.41        4.96     10.45 o 
   7  -8   1      198.65      176.13     20.38 o 
  -9  -7   1        1.89        1.57     16.99 o 
  -8  -7   1        2.91       -7.97     14.89 o 
  -7  -7   1       36.22       29.01     12.67 o 
  -6  -7   1       39.45       17.90     11.76 o 
  -5  -7   1       92.55      102.44     15.42 o 
  -4  -7   1        1.09        0.26      8.36 o 
  -3  -7   1       62.56       63.17     17.57 o 
  -2  -7   1       24.48        8.62      4.74 o 
  -1  -7   1      224.84      216.66     10.71 o 
   0  -7   1      101.11       83.61      7.05 o 
   1  -7   1       53.22       55.92      6.33 o 
   2  -7   1       16.48       26.92      8.10 o 
   3  -7   1        0.85       -5.62      6.79 o 
   4  -7   1      195.36      220.29     16.33 o 
   5  -7   1       27.96       31.75     10.71 o 
   6  -7   1       19.24       15.29      9.67 o 
   7  -7   1      361.53      396.06     21.56 o 
   8  -7   1      450.40      460.76     19.14 o 
  -9  -6   1       11.84       -2.87     13.98 o 
  -8  -6   1       37.89       40.24     16.33 o 
  -7  -6   1        0.00      -11.89     10.58 o 
  -6  -6   1     1017.62      911.21     36.58 o 
  -5  -6   1      263.48      257.53     19.73 o 
  -4  -6   1     2367.20     2368.30     61.87 o 
  -3  -6   1      726.79      767.08     16.98 o 
  -2  -6   1        0.22       -2.13      5.42 o 
  -1  -6   1      300.69      306.40     14.76 o 
   0  -6   1      227.65      268.99      9.47 o 
   1  -6   1      119.69      127.65     13.85 o 
   2  -6   1      963.87     1035.20     21.23 o 
   3  -6   1      554.54      661.00     24.43 o 
   4  -6   1     1026.79     1018.08     32.93 o 
   5  -6   1      192.34      223.79     26.39 o 
   6  -6   1      128.88      125.24     11.17 o 
   7  -6   1        0.49       -4.94      6.72 o 
   8  -6   1        0.81      -11.06      8.30 o 
   9  -6   1       44.97       44.29     16.59 o 
 -10  -5   1        4.54        7.82     10.28 o 
  -9  -5   1       33.63       23.57      8.37 o 
  -8  -5   1      258.09      246.55     24.17 o 
  -7  -5   1      184.89      207.88     19.47 o 
  -6  -5   1      197.29      208.01     19.34 o 
  -5  -5   1       16.96       15.55      8.49 o 
  -4  -5   1       57.81       56.84      4.34 o 
  -3  -5   1      597.55      649.61     19.40 o 
  -2  -5   1      105.04      113.70      6.27 o 
  -1  -5   1      522.53      583.17     13.52 o 
   0  -5   1       16.30        9.12      5.29 o 
   1  -5   1      411.24      448.62     11.96 o 
   2  -5   1       42.27       58.95      5.26 o 
   3  -5   1      860.97      877.50     27.31 o 
   4  -5   1       70.68       68.64      6.88 o 
   5  -5   1       12.97       11.79      5.67 o 
   6  -5   1      266.83      275.43     12.68 o 
   7  -5   1        6.03       -7.70      6.09 o 
   8  -5   1       35.35       13.26      9.41 o 
   9  -5   1      106.45      136.93     19.86 o 
 -10  -4   1        2.18      -12.58      9.06 o 
  -9  -4   1        3.34        2.91      7.60 o 
  -8  -4   1      113.87      128.33     11.43 o 
  -7  -4   1       60.64       73.17     12.94 o 
  -6  -4   1       75.86       78.92     13.33 o 
  -5  -4   1      202.55      210.10     15.29 o 
  -4  -4   1     4340.64     4006.53     58.99 o 
  -3  -4   1      212.07      236.64      7.02 o 
  -2  -4   1     1457.94     1435.81     30.97 o 
  -1  -4   1       96.28      111.97      5.26 o 
   0  -4   1      430.58      470.86     10.98 o 
   1  -4   1       45.31       52.44      4.15 o 
   2  -4   1      311.13      339.84     13.98 o 
   3  -4   1      147.31      156.20     13.26 o 
   4  -4   1     2830.74     3102.42     50.15 o 
   5  -4   1     2733.71     2850.23     47.95 o 
   6  -4   1     1664.38     1575.83     45.08 o 
   7  -4   1      181.88      202.38     11.40 o 
   8  -4   1        0.01       10.58     11.24 o 
   9  -4   1       10.54        8.10     13.07 o 
 -10  -3   1        0.01       -5.41      9.37 o 
  -9  -3   1        1.24       -2.09      8.24 o 
  -8  -3   1        5.09        4.14      6.59 o 
  -7  -3   1       44.71       43.11      7.12 o 
  -6  -3   1      587.28      629.64     25.61 o 
  -5  -3   1      173.43      227.87     14.50 o 
  -4  -3   1       11.18        8.88      6.01 o 
  -3  -3   1        0.67       -2.36      1.57 o 
  -2  -3   1        5.78        7.61      2.68 o 
  -1  -3   1      502.02      494.39     10.23 o 
   0  -3   1       36.73       61.11      7.51 o 
   1  -3   1       18.57       10.58      3.40 o 
   2  -3   1      148.07      105.11      7.06 o 
   3  -3   1      102.85      156.87      6.82 o 
   4  -3   1       70.38       82.71      4.85 o 
   5  -3   1     1631.92     1699.54     25.08 o 
   6  -3   1      123.19      111.14     16.40 o 
   7  -3   1       35.49       31.27      6.51 o 
   8  -3   1      147.76      133.53     16.07 o 
   9  -3   1       31.00       14.24     12.02 o 
  10  -3   1       98.95       74.87     17.90 o 
 -10  -2   1       98.03       88.11     14.76 o 
  -9  -2   1       29.59       36.83      8.43 o 
  -8  -2   1        2.21        4.82      6.56 o 
  -7  -2   1        2.72        2.92      6.73 o 
  -6  -2   1       83.89       83.45     15.16 o 
  -5  -2   1      124.19      131.18     12.02 o 
  -4  -2   1      477.66      520.80     19.60 o 
  -3  -2   1     1386.85     1366.81     36.19 o 
  -2  -2   1    11185.46    10476.78    189.13 o 
  -1  -2   1      772.60      861.53     14.34 o 
   0  -2   1     2388.01     2373.18     35.13 o 
   1  -2   1     1389.94     1199.96     26.78 o 
   2  -2   1     1181.16     1170.63     16.62 o 
   3  -2   1      103.61      113.06      5.00 o 
   4  -2   1        0.10       -3.45      2.30 o 
   5  -2   1       10.95       15.05      3.18 o 
   6  -2   1     1195.16     1237.07     20.26 o 
   7  -2   1      611.99      597.67     16.57 o 
   8  -2   1      554.39      537.00     26.65 o 
   9  -2   1      192.62      230.22     22.34 o 
  10  -2   1        0.04       -8.49     12.41 o 
 -10  -1   1      400.69      366.49     26.13 o 
  -9  -1   1      335.09      336.05     58.27 o 
  -8  -1   1        6.06        3.70      5.85 o 
  -7  -1   1        0.67       -3.82      4.77 o 
  -6  -1   1        8.64        2.11      4.47 o 
  -5  -1   1      312.49      309.46      6.37 o 
  -4  -1   1     1135.68     1225.97     22.73 o 
  -3  -1   1     4764.37     4893.78    106.49 o 
  -2  -1   1      769.30      613.18     17.64 o 
  -1  -1   1     1626.57     1682.61     32.66 o 
   0  -1   1       62.83       65.20      3.01 o 
   1  -1   1       22.19       16.33      2.09 o 
   2  -1   1     1201.69     1106.70     27.76 o 
   3  -1   1       43.25       36.30      5.16 o 
   4  -1   1      476.96      560.76     10.31 o 
   5  -1   1     1271.23     1315.27     19.82 o 
   6  -1   1     1046.30     1069.71     17.84 o 
   7  -1   1      344.26      388.83     14.05 o 
   8  -1   1        2.42        4.44     10.32 o 
   9  -1   1      149.89      152.87     17.77 o 
  10  -1   1      162.22      126.35     18.68 o 
 -10   0   1        3.18      -17.64     11.76 o 
  -9   0   1       29.11       21.04     11.63 o 
  -8   0   1       56.25       65.40      9.02 o 
  -7   0   1       48.88       48.29      6.87 o 
  -6   0   1       30.21       35.29      3.63 o 
  -5   0   1      258.25      257.11      6.49 o 
  -4   0   1       52.15       53.75      4.63 o 
  -3   0   1     1552.81     1500.85     20.91 o 
  -2   0   1       58.14       61.80      2.37 o 
  -1   0   1      305.84      275.30      6.27 o 
   1   0   1      257.31      235.18      6.27 o 
   2   0   1      255.87      203.36      4.10 o 
   3   0   1     1030.15     1008.00     14.13 o 
   4   0   1      352.90      344.68      7.23 o 
   5   0   1      511.31      557.46     11.78 o 
   6   0   1       47.29       42.79      3.99 o 
   7   0   1       20.60       27.89      6.19 o 
   8   0   1      178.18      181.74     11.54 o 
   9   0   1      216.46      232.70     21.04 o 
  10   0   1      285.42      299.47     24.43 o 
 -10   1   1       10.06       25.48     15.42 o 
  -9   1   1      120.97      186.06     19.47 o 
  -8   1   1      512.26      529.95     25.74 o 
  -7   1   1       64.81       63.53      6.99 o 
  -6   1   1       57.46       57.85      6.28 o 
  -5   1   1       42.57       43.66      5.39 o 
  -4   1   1      470.54      453.04     11.04 o 
  -3   1   1     3295.31     3369.64     48.75 o 
  -2   1   1    23011.94    21080.29    305.74 o 
  -1   1   1       18.05       22.87      2.74 o 
   0   1   1     1628.40     1562.01     30.44 o 
   1   1   1     2273.60     2279.58     43.38 o 
   2   1   1        5.86        0.42      2.61 o 
   3   1   1      102.24      111.55      3.17 o 
   4   1   1       18.72       20.55      2.12 o 
   5   1   1      220.58      235.41      7.35 o 
   6   1   1      137.48      144.67      8.30 o 
   7   1   1     1179.79     1146.49     25.91 o 
   8   1   1      167.87      169.67     11.45 o 
   9   1   1      103.86      112.64     11.11 o 
  10   1   1       20.31       -1.96     13.46 o 
 -10   2   1        3.78      -12.15     13.59 o 
  -9   2   1       42.33       53.31     14.37 o 
  -8   2   1      131.82      165.67     17.64 o 
  -7   2   1      160.13      183.44     16.33 o 
  -6   2   1       27.37       34.91      4.90 o 
  -5   2   1      317.63      294.90      7.61 o 
  -4   2   1      289.63      293.40      6.94 o 
  -3   2   1     3217.29     3334.44     49.49 o 
  -2   2   1     1755.52     1628.77     25.79 o 
  -1   2   1     2993.60     2859.22     41.14 o 
   0   2   1      158.18      179.78      6.27 o 
   1   2   1      461.17      449.33      8.22 o 
   2   2   1      583.05      650.90     15.22 o 
   3   2   1     5233.58     5217.86     74.07 o 
   4   2   1     1043.27     1025.44     23.65 o 
   5   2   1      122.30      117.86     10.96 o 
   6   2   1       20.86        9.71      4.42 o 
   7   2   1      331.83      343.30     13.66 o 
   8   2   1        2.09       -2.65      5.99 o 
   9   2   1        0.30      -10.05      7.03 o 
  10   2   1       80.32       69.09     12.15 o 
 -10   3   1        8.14        8.88     15.03 o 
  -9   3   1       43.20       23.65     12.67 o 
  -8   3   1      148.11      149.21     17.38 o 
  -7   3   1      113.28      108.68     16.40 o 
  -6   3   1     1407.21     1389.38     27.50 o 
  -5   3   1       72.47       59.51      4.34 o 
  -4   3   1      283.50      285.08     18.75 o 
  -3   3   1      228.82      226.52      7.79 o 
  -2   3   1     1804.20     1812.86     29.32 o 
  -1   3   1     1851.05     1789.72     27.92 o 
   0   3   1    19975.70    17852.21    245.06 o 
   1   3   1       88.84       84.62      4.64 o 
   2   3   1     2188.29     2122.18     60.89 o 
   3   3   1     2592.71     2487.72     47.43 o 
   4   3   1      169.48      183.49      9.08 o 
   5   3   1      269.93      276.60     15.55 o 
   6   3   1        4.89       -2.73      6.34 o 
   7   3   1       34.01       28.95      6.84 o 
   8   3   1        0.85        9.67      9.93 o 
   9   3   1      159.63      155.95     12.69 o 
  10   3   1        2.46       -6.46      8.94 o 
 -10   4   1       27.70       20.12     14.11 o 
  -9   4   1      107.56      113.80     19.21 o 
  -8   4   1      111.88      111.97     15.68 o 
  -7   4   1        4.23        0.63      7.25 o 
  -6   4   1      303.63      298.81     14.50 o 
  -5   4   1      450.14      450.28     13.75 o 
  -4   4   1      540.70      562.95     21.43 o 
  -3   4   1     4750.01     4514.93     99.95 o 
  -2   4   1        3.14        4.05      2.77 o 
  -1   4   1     3275.02     3248.80     66.90 o 
   0   4   1        0.14       -1.70      2.87 o 
   1   4   1      558.58      628.21     54.94 o 
   2   4   1       62.03       56.65     11.56 o 
   3   4   1      450.71      476.20     10.07 o 
   4   4   1      847.35      832.88     29.92 o 
   5   4   1      945.31      923.10     32.01 o 
   6   4   1      161.05      188.41     16.33 o 
   7   4   1      366.62      369.39     16.14 o 
   8   4   1        0.26       -4.00      6.40 o 
   9   4   1       62.24       44.98      9.85 o 
  10   4   1        0.81        7.80      9.04 o 
  -9   5   1       12.90        3.14     13.20 o 
  -8   5   1        0.30       -6.40     10.19 o 
  -7   5   1      733.86      688.22     20.03 o 
  -6   5   1      663.29      654.79     36.65 o 
  -5   5   1      178.10      146.63      9.39 o 
  -4   5   1     2159.01     2127.02     37.69 o 
  -3   5   1        6.40        2.26      3.66 o 
  -2   5   1      194.75      163.68      7.64 o 
  -1   5   1       18.20       17.30      3.29 o 
   0   5   1      324.30      325.42      9.15 o 
   1   5   1       91.63       93.95      5.32 o 
   2   5   1     4019.80     3841.01     68.01 o 
   3   5   1       57.24       51.61     10.84 o 
   4   5   1      750.04      576.43     13.26 o 
   5   5   1      673.72      658.51     27.44 o 
   6   5   1        0.01        3.40      9.15 o 
   7   5   1       53.48       65.98     13.46 o 
   8   5   1       38.62       28.24      7.00 o 
   9   5   1       44.52       39.10     10.00 o 
  10   5   1       14.48        9.04      9.94 o 
  -9   6   1       94.59       96.43     19.73 o 
  -8   6   1      208.64      235.66     14.94 o 
  -7   6   1      439.31      396.70     16.00 o 
  -6   6   1      287.63      271.71     13.02 o 
  -5   6   1       25.57       16.15      6.03 o 
  -4   6   1       10.93       12.54      5.27 o 
  -3   6   1       51.66       34.36      7.71 o 
  -2   6   1       23.10       17.72      4.09 o 
  -1   6   1     1101.22     1067.99     34.56 o 
   0   6   1      109.98      118.52      6.32 o 
   1   6   1        0.39       -0.53      3.12 o 
   2   6   1       12.68        9.69      3.48 o 
   3   6   1      383.45      394.19     10.97 o 
   4   6   1      384.08      392.71     10.35 o 
   5   6   1      393.06      360.22     21.17 o 
   6   6   1      103.98       76.04     15.03 o 
   7   6   1       67.59       56.44     14.37 o 
   8   6   1       86.25       79.18     16.99 o 
   9   6   1      128.37      125.07     41.42 o 
  10   6   1        0.15        3.29     10.03 o 
  -8   7   1       25.02        9.28      8.93 o 
  -7   7   1       17.33       26.54      8.36 o 
  -6   7   1      113.90      121.36     10.79 o 
  -5   7   1     1114.97     1069.56     35.28 o 
  -4   7   1      809.67      797.66     28.61 o 
  -3   7   1      229.03      227.87     14.89 o 
  -2   7   1      227.28      222.90     14.11 o 
  -1   7   1        2.43       -0.96      4.57 o 
   0   7   1       59.42       55.21     12.22 o 
   1   7   1       13.24       10.03      4.05 o 
   2   7   1      216.57      193.28      8.66 o 
   3   7   1      207.91      219.40      8.87 o 
   4   7   1     1632.51     1569.75     47.49 o 
   5   7   1      425.64      428.16     24.04 o 
   6   7   1       15.66       -1.57     10.58 o 
   7   7   1      121.66      135.88     18.95 o 
   8   7   1        0.19       16.72     12.67 o 
   9   7   1        8.88        3.14     15.29 o 
  -7   8   1      211.30      217.48     21.95 o 
  -6   8   1      141.92      158.88     16.85 o 
  -5   8   1      159.36      161.36     16.20 o 
  -4   8   1      206.22      202.78     16.07 o 
  -3   8   1      140.34      172.73     15.29 o 
  -2   8   1      286.36      265.10     16.33 o 
  -1   8   1       76.79       96.82     10.58 o 
   0   8   1       53.58       55.78      6.45 o 
   1   8   1      562.38      559.08     15.42 o 
   2   8   1       98.84      117.53      8.35 o 
   3   8   1        4.95        2.47      4.71 o 
   4   8   1       90.02       90.68     15.29 o 
   5   8   1       80.49       75.91     14.63 o 
   6   8   1      210.08      193.63     20.51 o 
   7   8   1       69.25      102.44     18.68 o 
   8   8   1       52.53       58.53     18.16 o 
   9   8   1      136.07      133.40     23.00 o 
  -7   9   1       79.31       97.99     17.51 o 
  -6   9   1       37.26       27.57     13.46 o 
  -5   9   1        7.56       14.24     11.11 o 
  -4   9   1      144.08      160.71     16.99 o 
  -3   9   1      286.72      278.69     19.21 o 
  -2   9   1      955.71      887.56     32.01 o 
  -1   9   1      418.73      377.86     19.60 o 
   0   9   1      348.74      313.32     16.99 o 
   1   9   1      147.86      156.68      9.70 o 
   2   9   1        5.56        1.87      5.96 o 
   3   9   1       43.29       40.86      7.08 o 
   4   9   1      124.48      112.37     17.51 o 
   5   9   1       21.55        9.93     12.67 o 
   6   9   1       30.12       39.59     15.68 o 
   7   9   1       89.48      131.96     22.21 o 
   8   9   1        0.12       -7.32     16.99 o 
  -6  10   1       17.89        7.71     13.59 o 
  -5  10   1       42.33       35.80     13.07 o 
  -4  10   1       15.34       38.94     11.63 o 
  -3  10   1        5.61        7.06     11.24 o 
  -2  10   1      166.12      176.65     16.85 o 
  -1  10   1      210.64      211.01     16.20 o 
   0  10   1      185.03      196.77     15.42 o 
   1  10   1      324.40      317.16     13.91 o 
   2  10   1      282.64      296.43     13.30 o 
   3  10   1      402.74      401.07     14.77 o 
   4  10   1      114.02      125.04     17.90 o 
   5  10   1        1.97       -6.66     12.15 o 
   6  10   1        1.29       -1.57     15.03 o 
   7  10   1        7.68        3.53     16.33 o 
  -4  11   1        4.41        9.54     12.80 o 
  -3  11   1        9.45       11.76     11.50 o 
  -2  11   1      265.78      250.47     19.99 o 
  -1  11   1      181.81      201.47     19.21 o 
   0  11   1      543.82      530.21     24.96 o 
   1  11   1        6.78       19.47     10.58 o 
   2  11   1      165.86      153.53     12.52 o 
   3  11   1       26.19       15.16     14.24 o 
   4  11   1        8.98      -15.29     12.80 o 
   5  11   1       48.54       63.50     17.77 o 
   6  11   1        0.46       -8.10     16.33 o 
  -3  12   1      111.68       79.83     15.81 o 
  -2  12   1       97.56      120.47     17.51 o 
  -1  12   1       10.07        3.92     11.11 o 
   0  12   1       69.72       58.93     13.72 o 
   1  12   1       85.57       67.29     14.63 o 
   2  12   1      132.85      119.68     15.29 o 
   3  12   1       33.09       19.34     16.72 o 
   4  12   1       39.05       35.02     19.21 o 
   5  12   1       83.15       55.66     22.08 o 
  -3 -12   2       21.84        8.49     14.63 o 
  -1 -12   2      129.45      153.91     18.81 o 
   0 -12   2      666.28      659.17     31.62 o 
   1 -12   2      188.14      179.00     20.64 o 
  -5 -11   2        0.21      -20.58     13.72 o 
  -4 -11   2       24.68       30.18     16.85 o 
  -3 -11   2       25.42       23.78     14.50 o 
  -2 -11   2        0.51        5.63      8.69 o 
  -1 -11   2       78.14       74.74     14.63 o 
   0 -11   2      107.93      119.03     15.81 o 
   1 -11   2       44.95       61.02     14.76 o 
   2 -11   2        0.04        4.18     12.67 o 
   3 -11   2       29.34       15.42     13.20 o 
   4 -11   2       13.28        7.71     13.33 o 
  -7 -10   2       12.95       -6.01     18.68 o 
  -6 -10   2       35.82       20.51     16.07 o 
  -5 -10   2       75.06       36.98     15.94 o 
  -4 -10   2      175.88      170.77     20.12 o 
  -3 -10   2       11.77       10.06     13.46 o 
  -2 -10   2       43.44       34.72      8.51 o 
  -1 -10   2        1.17        9.03      7.39 o 
   0 -10   2       13.46       15.94     10.58 o 
   1 -10   2      210.27      226.17     19.86 o 
   2 -10   2     1493.60     1422.47     46.12 o 
   3 -10   2      110.38      110.27     16.59 o 
   4 -10   2        9.79        9.67     11.89 o 
   5 -10   2        0.13       -2.61     12.41 o 
  -8  -9   2       34.53       39.33     18.42 o 
  -7  -9   2        6.27       11.37     15.55 o 
  -6  -9   2        0.00       -2.35     14.63 o 
  -5  -9   2       48.17       31.23     14.11 o 
  -4  -9   2      224.85      197.82     21.17 o 
  -3  -9   2       61.29       65.46     12.54 o 
  -2  -9   2        8.04        4.20      6.37 o 
  -1  -9   2      392.58      395.02     17.83 o 
   0  -9   2       15.42       14.16      6.47 o 
   1  -9   2       32.80       39.20     11.11 o 
   2  -9   2       40.43       38.41     11.63 o 
   3  -9   2      145.53      173.25     18.29 o 
   4  -9   2        4.91       -0.78     10.32 o 
   5  -9   2        6.32        0.52     11.11 o 
   6  -9   2      133.62      129.74     18.55 o 
  -8  -8   2      132.66      125.04     21.56 o 
  -7  -8   2      144.65       99.95     18.42 o 
  -6  -8   2      112.23      105.70     18.29 o 
  -5  -8   2        9.39        3.14     10.98 o 
  -4  -8   2       36.05       41.16     11.76 o 
  -3  -8   2      428.45      447.10     14.48 o 
  -2  -8   2      498.82      476.09     15.06 o 
  -1  -8   2       22.17       23.67      5.95 o 
   0  -8   2       39.35       52.96      7.43 o 
   1  -8   2        0.84       -2.31      5.43 o 
   2  -8   2       17.46        8.10      8.88 o 
   3  -8   2       60.93       69.51     12.41 o 
   4  -8   2     1448.84     1360.67     44.03 o 
   5  -8   2       37.32       43.51     11.37 o 
   6  -8   2       15.04       14.63     12.67 o 
   7  -8   2       31.41       51.61     14.76 o 
  -9  -7   2       68.15       59.19     19.86 o 
  -8  -7   2        2.31       26.78     16.20 o 
  -7  -7   2      223.64      228.65     21.56 o 
  -6  -7   2      573.86      517.27     28.74 o 
  -5  -7   2      462.59      445.93     24.96 o 
  -4  -7   2        4.38        1.18      8.75 o 
  -3  -7   2      109.70      108.16      8.17 o 
  -2  -7   2      629.03      653.72     16.82 o 
  -1  -7   2       58.20       55.11      6.40 o 
   0  -7   2      627.24      706.41     17.67 o 
   1  -7   2      370.27      380.07     17.38 o 
   2  -7   2       11.46        9.68      5.28 o 
   3  -7   2        1.02      -10.58      7.58 o 
   4  -7   2       61.39       65.98     12.02 o 
   5  -7   2      366.71      365.71     21.17 o 
   6  -7   2       58.41       55.53     12.67 o 
   7  -7   2        7.20       36.32     13.07 o 
   8  -7   2       35.16       45.08     15.81 o 
  -9  -6   2       41.77       46.38     18.29 o 
  -8  -6   2        6.90       -4.18     11.76 o 
  -7  -6   2       91.31      112.23     17.51 o 
  -6  -6   2      441.51      429.34     25.22 o 
  -5  -6   2     1281.51     1176.44     40.63 o 
  -4  -6   2      913.62      877.10     32.80 o 
  -3  -6   2        3.97        4.47      3.91 o 
  -2  -6   2      195.21      185.50      8.37 o 
  -1  -6   2      111.26      125.74     12.87 o 
   0  -6   2      131.74      117.14      6.95 o 
   1  -6   2        1.93        0.10      4.33 o 
   2  -6   2      273.16      280.54     12.74 o 
   3  -6   2       94.45      110.01     11.89 o 
   4  -6   2        0.02        4.44      7.45 o 
   5  -6   2      241.14      236.49     16.59 o 
   6  -6   2     1801.26     1664.63     35.26 o 
   7  -6   2      142.40      158.61     15.55 o 
   8  -6   2       27.77       47.53     10.34 o 
 -10  -5   2       19.92       10.23      9.78 o 
  -9  -5   2        0.43       -6.96      8.34 o 
  -8  -5   2       66.50       43.25     15.16 o 
  -7  -5   2      252.52      267.85     20.77 o 
  -6  -5   2       29.93       44.29     12.94 o 
  -5  -5   2      853.40      742.27     29.53 o 
  -4  -5   2     1312.51     1286.98     28.22 o 
  -3  -5   2     1731.65     1628.87     28.34 o 
  -2  -5   2        0.62       -0.69      4.18 o 
  -1  -5   2        4.58        4.88      6.53 o 
   0  -5   2     1477.74     1502.35     26.96 o 
   1  -5   2       74.03       75.61      5.80 o 
   2  -5   2     2590.77     3183.99     70.03 o 
   3  -5   2     1552.27     1552.21     40.77 o 
   4  -5   2       90.96       60.76      9.67 o 
   5  -5   2      125.92      119.67      9.03 o 
   6  -5   2       91.43       78.53     12.15 o 
   7  -5   2      268.17      272.27     13.76 o 
   8  -5   2       18.86       26.22      8.02 o 
   9  -5   2        0.68       11.37     13.59 o 
 -10  -4   2      155.40      170.20     19.40 o 
  -9  -4   2      167.99      225.39     42.66 o 
  -8  -4   2      207.74      214.02     21.69 o 
  -7  -4   2       69.96       68.33     13.46 o 
  -6  -4   2       77.56       88.98     12.80 o 
  -5  -4   2      316.13      311.49     18.29 o 
  -4  -4   2      886.49      823.18     28.03 o 
  -3  -4   2     2557.82     2463.73     38.49 o 
  -2  -4   2      408.75      369.59      9.50 o 
  -1  -4   2       20.96        6.23      2.79 o 
   0  -4   2     2343.47     2446.79     68.33 o 
   1  -4   2     2626.73     2881.52     61.41 o 
   2  -4   2      334.24      295.68     13.33 o 
   3  -4   2        8.79       13.59      5.36 o 
   4  -4   2      547.81      520.86     16.46 o 
   5  -4   2       94.20       92.95      7.44 o 
   6  -4   2       22.55       28.63      6.97 o 
   7  -4   2       29.47       16.82      6.90 o 
   8  -4   2      758.29      707.79     21.22 o 
   9  -4   2       88.30       75.78     16.85 o 
 -10  -3   2      183.22      223.01     16.81 o 
  -9  -3   2       90.14      104.58     11.81 o 
  -8  -3   2       53.82       57.33     15.03 o 
  -7  -3   2       38.38       47.95     12.02 o 
  -6  -3   2      140.61      163.19     15.03 o 
  -5  -3   2      713.02      621.15     24.56 o 
  -4  -3   2      513.58      528.64     21.04 o 
  -3  -3   2      292.58      243.14      6.45 o 
  -2  -3   2      465.29      417.76      9.26 o 
  -1  -3   2     2391.20     2448.13     49.65 o 
   0  -3   2       86.88      109.34      5.75 o 
   1  -3   2      204.09      194.16      9.15 o 
   2  -3   2     6357.90     6934.91    134.32 o 
   3  -3   2     1630.05     1690.35     71.27 o 
   4  -3   2      179.97      347.28      8.97 o 
   5  -3   2     2935.83     2950.61     39.65 o 
   6  -3   2       85.73       83.56      6.30 o 
   7  -3   2        8.13        2.26      5.71 o 
   8  -3   2        9.81        7.32      9.93 o 
   9  -3   2       24.58       13.72     13.20 o 
  10  -3   2        3.13       -1.18     13.46 o 
 -10  -2   2        8.49       -9.54     12.80 o 
  -9  -2   2       45.74       30.98     12.28 o 
  -8  -2   2      105.77      127.00     15.16 o 
  -7  -2   2      367.77      389.37     19.60 o 
  -6  -2   2      393.25      381.00     19.34 o 
  -5  -2   2     1253.45     1396.86     40.37 o 
  -4  -2   2      438.66      487.74     18.95 o 
  -3  -2   2      217.47      214.19      9.28 o 
  -2  -2   2      125.73      133.92      6.34 o 
  -1  -2   2     2917.78     2880.44     42.34 o 
   0  -2   2     4990.53     5215.33     99.17 o 
   1  -2   2     4299.51     3928.35     76.83 o 
   2  -2   2        0.88       -2.80      2.08 o 
   3  -2   2    12708.68    13553.40    196.47 o 
   4  -2   2       53.77       60.20      4.16 o 
   5  -2   2       62.14       49.33      4.32 o 
   6  -2   2       47.60       44.24      5.09 o 
   7  -2   2      162.06      156.39      7.77 o 
   8  -2   2      175.17      205.79     18.16 o 
   9  -2   2       64.24       53.44     14.76 o 
  10  -2   2      167.78      183.18     23.00 o 
 -10  -1   2      603.21      581.56     31.23 o 
  -9  -1   2      136.89      158.69     13.11 o 
  -8  -1   2      290.25      279.95     13.60 o 
  -7  -1   2       84.80      105.49      9.07 o 
  -6  -1   2        1.84        1.06      4.34 o 
  -5  -1   2       22.78       13.36      1.83 o 
  -4  -1   2      163.93      182.46      4.51 o 
  -3  -1   2        4.47       -1.51      1.01 o 
  -2  -1   2     2320.69     2443.16     35.73 o 
  -1  -1   2     7880.75     7815.50    108.58 o 
   0  -1   2     5018.33     4832.76     90.81 o 
   1  -1   2     3172.23     3048.63     59.19 o 
   2  -1   2      413.05      439.40      7.66 o 
   3  -1   2        6.59        4.14      1.96 o 
   4  -1   2     3309.29     3551.01     44.28 o 
   5  -1   2      471.88      452.55      9.81 o 
   6  -1   2        1.59        5.65      3.44 o 
   7  -1   2     1095.02     1070.03     18.96 o 
   8  -1   2       80.28       94.18     23.71 o 
   9  -1   2      107.21       93.81     16.20 o 
  10  -1   2        5.07       -6.66     13.98 o 
 -10   0   2       29.58       26.92     15.68 o 
  -9   0   2       23.66       33.58     12.94 o 
  -8   0   2       86.45       92.02     12.09 o 
  -7   0   2        1.67        0.78      5.17 o 
  -6   0   2       43.46       52.42      6.05 o 
  -5   0   2      189.57      141.13      5.91 o 
  -4   0   2     1041.50      937.96     13.84 o 
  -3   0   2     3307.37     3633.36     43.18 o 
  -2   0   2     2906.53     2816.92     40.42 o 
  -1   0   2       11.63       -1.96      1.31 o 
   0   0   2     1216.14     1169.12     23.13 o 
   1   0   2     2336.18     2143.57     41.55 o 
   2   0   2    13075.43    12432.56    161.84 o 
   3   0   2     5763.03     5596.32     65.35 o 
   4   0   2      199.39      233.19      6.03 o 
   5   0   2     1802.34     1985.88     35.33 o 
   6   0   2      203.14      215.46      7.19 o 
   7   0   2        0.02        0.24      5.23 o 
   8   0   2      124.75      165.44     11.91 o 
   9   0   2      293.02      307.80     17.05 o 
  10   0   2      123.04      121.25     18.81 o 
 -10   1   2       51.39       55.79     16.85 o 
  -9   1   2      282.49      247.73     20.77 o 
  -8   1   2      781.45      768.40     32.01 o 
  -7   1   2       94.31       91.49      8.60 o 
  -6   1   2      152.73      143.47     10.07 o 
  -5   1   2        9.15        0.87      2.38 o 
  -4   1   2      100.99       94.53      7.07 o 
  -3   1   2       60.20       70.32      3.07 o 
  -2   1   2       14.05       22.94      3.99 o 
  -1   1   2     6543.60     6415.42    119.42 o 
   0   1   2       13.48        7.97      1.57 o 
   1   1   2     8054.96     7680.24    106.52 o 
   2   1   2      974.22      963.72     15.63 o 
   3   1   2      915.63      922.92     13.06 o 
   4   1   2      907.26      953.39     17.12 o 
   5   1   2       15.75       16.41      2.57 o 
   6   1   2      152.32      159.99      6.01 o 
   7   1   2      188.90      165.72      9.97 o 
   8   1   2       56.63       63.66     14.31 o 
   9   1   2      224.95      222.22     16.20 o 
  10   1   2        7.64        9.28     12.67 o 
 -10   2   2        1.19       -0.26     14.24 o 
  -9   2   2       18.49       15.42     12.54 o 
  -8   2   2       65.73       56.84     13.46 o 
  -7   2   2       56.43       67.29     12.15 o 
  -6   2   2      285.05      281.07      7.90 o 
  -5   2   2        1.47       -1.11      2.54 o 
  -4   2   2      874.06      837.66     26.37 o 
  -3   2   2     3246.68     3226.26     47.92 o 
  -2   2   2     9359.69     9183.64    125.65 o 
  -1   2   2      404.05      395.62      8.11 o 
   0   2   2     1980.96     1985.08     39.59 o 
   1   2   2       31.64       23.40      2.00 o 
   2   2   2      140.97      149.92      6.14 o 
   3   2   2      223.97      271.23      6.40 o 
   4   2   2     4177.31     4046.61     48.53 o 
   5   2   2     2677.32     2653.45     33.98 o 
   6   2   2        0.03       -1.87      4.27 o 
   7   2   2      343.29      340.26     13.20 o 
   8   2   2       32.19       32.00      7.83 o 
   9   2   2       51.10       49.49      9.03 o 
  10   2   2       92.10      130.54     13.12 o 
 -10   3   2        2.09        6.92     14.76 o 
  -9   3   2       73.45       77.48     17.64 o 
  -8   3   2       50.65       45.60     13.33 o 
  -7   3   2      871.88      803.23     26.59 o 
  -6   3   2      921.69      896.81     20.18 o 
  -5   3   2      238.89      223.40      7.60 o 
  -4   3   2      513.71      529.82     13.13 o 
  -3   3   2      662.47      670.76     14.58 o 
  -2   3   2       16.19       20.52      8.82 o 
  -1   3   2      516.30      514.29     10.61 o 
   0   3   2      189.62      200.30      7.58 o 
   1   3   2    14996.20    14613.74    276.99 o 
   2   3   2     8168.99     8293.06    115.80 o 
   3   3   2      391.56      466.03      9.38 o 
   4   3   2       34.75       38.01      2.87 o 
   5   3   2       22.88       14.89      2.50 o 
   6   3   2       70.18       90.05     16.79 o 
   7   3   2        5.80        6.75      5.37 o 
   8   3   2       76.90       79.01      9.24 o 
   9   3   2      208.23      211.90     28.09 o 
  10   3   2       49.22       58.61     12.13 o 
 -10   4   2        7.97        6.14     14.11 o 
  -9   4   2      135.68      136.54     18.03 o 
  -8   4   2       68.50       73.95     14.11 o 
  -7   4   2        6.86        4.71      5.52 o 
  -6   4   2      728.36      709.97     18.30 o 
  -5   4   2        0.66       -0.31      4.04 o 
  -4   4   2        6.15        0.18      4.64 o 
  -3   4   2      313.61      337.21     10.30 o 
  -2   4   2     2583.11     2750.99     69.58 o 
  -1   4   2       73.34       51.48      5.49 o 
   0   4   2     2006.17     1809.30     28.74 o 
   1   4   2      159.33      156.99      5.43 o 
   2   4   2      383.19      419.02     11.76 o 
   3   4   2       19.40       26.46      3.07 o 
   4   4   2       33.64       16.46      6.79 o 
   5   4   2       16.02       11.11      6.66 o 
   6   4   2     1088.72     1020.96     35.67 o 
   7   4   2      570.95      584.80     34.89 o 
   8   4   2       28.23       27.95      7.60 o 
   9   4   2      235.78      223.60     13.49 o 
  10   4   2        1.84        0.73      9.49 o 
  -9   5   2        4.58        8.36     12.80 o 
  -8   5   2        2.38       -1.96     12.02 o 
  -7   5   2       14.68       16.39      6.69 o 
  -6   5   2       57.33       46.49      6.79 o 
  -5   5   2     2601.47     2465.42     66.96 o 
  -4   5   2      856.09      838.18     22.80 o 
  -3   5   2      193.37      204.65      8.66 o 
  -2   5   2      656.30      623.23     14.63 o 
  -1   5   2       80.61       73.59      4.64 o 
   0   5   2      117.30      118.36      5.50 o 
   1   5   2      405.69      429.83     11.56 o 
   2   5   2      128.99      123.65      5.80 o 
   3   5   2     7835.20     7684.78    109.74 o 
   4   5   2     3116.06     2967.93     45.74 o 
   5   5   2      120.21       99.04     12.54 o 
   6   5   2      190.61      196.25     16.72 o 
   7   5   2        5.56       -4.57      9.28 o 
   8   5   2       32.26       43.57     12.22 o 
   9   5   2        6.80        0.48      8.10 o 
  10   5   2        0.08        9.47     15.16 o 
  -9   6   2       12.71        8.88     14.50 o 
  -8   6   2       11.32       17.20      8.61 o 
  -7   6   2      301.51      279.97     13.67 o 
  -6   6   2       52.42       59.44      8.13 o 
  -5   6   2       43.47       36.77      6.69 o 
  -4   6   2     1178.95     1180.26     25.40 o 
  -3   6   2       82.56       86.92      8.36 o 
  -2   6   2      157.79      171.55     11.63 o 
  -1   6   2       88.00       94.58     10.32 o 
   0   6   2        0.81       -3.53      3.53 o 
   1   6   2      111.81      128.58      6.57 o 
   2   6   2      251.51      179.16      7.34 o 
   3   6   2       22.71       12.24      3.50 o 
   4   6   2        1.40        0.34      3.07 o 
   5   6   2        2.77       -6.14      9.02 o 
   6   6   2       11.22       -2.61      9.67 o 
   7   6   2       20.24       17.77     12.02 o 
   8   6   2      302.80      317.63     23.91 o 
   9   6   2      192.82      216.37     14.59 o 
  10   6   2        2.92       16.46     16.46 o 
  -8   7   2       70.75       71.22     10.58 o 
  -7   7   2        5.18        3.69      8.49 o 
  -6   7   2      114.56      123.38     10.69 o 
  -5   7   2        3.24        2.03      6.06 o 
  -4   7   2       30.49       22.75      6.42 o 
  -3   7   2     1214.70     1220.08     35.93 o 
  -2   7   2      145.57      147.25     12.41 o 
  -1   7   2       36.97       30.41      4.89 o 
   0   7   2        9.46       11.55      4.38 o 
   1   7   2        7.64        1.96     12.80 o 
   2   7   2       34.39       39.24      5.10 o 
   3   7   2      256.78      262.87     14.18 o 
   4   7   2        1.74       -6.97      6.86 o 
   5   7   2     1522.99     1483.75     48.34 o 
   6   7   2      271.92      324.16     22.60 o 
   7   7   2      118.15      102.96     16.85 o 
   8   7   2       17.85      -11.11     13.72 o 
   9   7   2        0.52       -8.88     14.37 o 
  -7   8   2      149.07      137.68     12.52 o 
  -6   8   2      160.02      189.10     13.22 o 
  -5   8   2      303.99      286.40     18.55 o 
  -4   8   2      571.04      564.05     24.69 o 
  -3   8   2      715.37      649.11     25.74 o 
  -2   8   2      958.09      898.79     30.31 o 
  -1   8   2        6.30        0.91      6.66 o 
   0   8   2       64.23       64.11      6.61 o 
   1   8   2       36.34       40.04      6.02 o 
   2   8   2      386.03      356.97     20.32 o 
   3   8   2      679.42      654.66     16.69 o 
   4   8   2        3.52       -5.75      8.75 o 
   5   8   2        2.05        4.18     11.11 o 
   6   8   2       18.47        3.92     12.15 o 
   7   8   2        1.93        2.74     13.85 o 
   8   8   2        9.64       -1.18     14.24 o 
   9   8   2        5.58       -0.52     16.20 o 
  -7   9   2      139.51      174.95     19.08 o 
  -6   9   2      103.00      117.07     16.20 o 
  -5   9   2        4.45        2.87      9.67 o 
  -4   9   2      212.83      233.49     17.51 o 
  -3   9   2       11.12       -0.78      8.49 o 
  -2   9   2      183.77      195.86     16.46 o 
  -1   9   2     1059.58     1041.73     33.58 o 
   0   9   2       60.76       45.47      8.88 o 
   1   9   2        7.85        8.64      5.46 o 
   2   9   2        0.03        0.82      5.29 o 
   3   9   2       54.21       62.58      7.42 o 
   4   9   2        3.21       -7.06     10.84 o 
   5   9   2       75.60       62.58     15.29 o 
   6   9   2       21.14       39.85     16.59 o 
   7   9   2      527.94      495.98     30.70 o 
   8   9   2      187.19      187.89     26.00 o 
  -6  10   2        0.21        1.57     12.94 o 
  -4  10   2      195.37      233.35     20.25 o 
  -3  10   2      119.89      107.40     14.89 o 
  -2  10   2      922.87      900.75     33.19 o 
  -1  10   2      196.06      196.25     16.46 o 
   0  10   2      806.34      758.86     28.35 o 
   1  10   2        5.55        7.71      8.49 o 
   2  10   2       49.32       59.92      7.83 o 
   3  10   2       15.32        9.04      9.54 o 
   4  10   2      235.74      202.91     18.95 o 
   5  10   2      147.33      160.06     22.21 o 
   6  10   2       96.96       63.89     17.51 o 
   7  10   2        0.22      -20.77     13.85 o 
  -4  11   2      215.84      200.95     20.91 o 
  -3  11   2        8.32        4.83     11.50 o 
  -2  11   2      209.20      180.70     18.03 o 
  -1  11   2        9.35        3.14     10.32 o 
   0  11   2       17.84       20.25     10.71 o 
   1  11   2      738.63      792.18     29.79 o 
   2  11   2       26.84       19.53     10.06 o 
   3  11   2        3.81      -11.89     12.54 o 
   4  11   2       24.80       33.97     16.59 o 
   5  11   2       40.45       15.16     16.85 o 
   6  11   2        0.63       10.45     15.81 o 
  -3  12   2      169.48      202.91     22.08 o 
  -2  12   2       71.23       77.35     15.94 o 
  -1  12   2       39.03       23.26     11.89 o 
   0  12   2      336.04      297.12     20.38 o 
   1  12   2        0.01        4.70     10.32 o 
   2  12   2      191.86      195.86     16.33 o 
   3  12   2        2.66      -21.17     14.11 o 
   4  12   2       29.72       17.77     16.20 o 
   5  12   2       30.32       11.24     19.99 o 
   1  13   2       13.32       28.61     14.37 o 
  -1 -12   3       10.55        9.02     12.94 o 
   0 -12   3       59.02       72.25     17.64 o 
  -5 -11   3       18.01       15.68     18.03 o 
  -4 -11   3        1.53      -17.12     14.37 o 
  -3 -11   3        0.01      -13.98     15.03 o 
  -2 -11   3      239.32      242.11     24.30 o 
  -1 -11   3      313.33      310.96     21.43 o 
   0 -11   3      114.35      139.02     17.25 o 
   1 -11   3        6.41       -8.10     11.89 o 
   2 -11   3        2.58       14.76     12.28 o 
   3 -11   3        0.17        2.74     12.80 o 
  -6 -10   3       25.63       25.61     16.20 o 
  -5 -10   3       29.78       11.50     14.37 o 
  -4 -10   3        0.08       -0.52     14.63 o 
  -3 -10   3       13.02       -0.39     13.72 o 
  -2 -10   3      181.87      193.30     12.51 o 
  -1 -10   3       40.27       47.45     11.24 o 
   0 -10   3        0.81       -4.44      9.28 o 
   1 -10   3       30.01       27.96     11.76 o 
   2 -10   3       86.78       75.78     15.03 o 
   3 -10   3       33.35       30.18     13.33 o 
   4 -10   3       38.60       21.30     13.72 o 
   5 -10   3       14.54       13.46     14.50 o 
  -7  -9   3       44.83       50.83     18.03 o 
  -6  -9   3       34.53       38.15     15.68 o 
  -5  -9   3       56.17       47.43     15.81 o 
  -4  -9   3        0.75        1.96     10.98 o 
  -3  -9   3        7.88        6.40     13.07 o 
  -2  -9   3       42.57       41.42     10.45 o 
  -1  -9   3       71.95       78.02      9.28 o 
   0  -9   3      541.28      482.41     16.62 o 
   1  -9   3      544.09      608.21     27.05 o 
   2  -9   3      194.70      218.59     19.47 o 
   3  -9   3       53.09       71.21     13.85 o 
   4  -9   3        0.00        5.10     11.37 o 
   5  -9   3       30.31       34.10     15.03 o 
   6  -9   3       71.43       27.57     14.24 o 
  -8  -8   3       75.79       73.69     20.25 o 
  -7  -8   3       10.95       -1.18     13.33 o 
  -6  -8   3        3.82       -4.18     11.50 o 
  -5  -8   3       71.78       52.00     14.76 o 
  -4  -8   3      478.95      445.67     26.00 o 
  -3  -8   3      583.98      556.94     16.48 o 
  -2  -8   3        2.94       -6.83      5.32 o 
  -1  -8   3       37.71       29.57      6.67 o 
   0  -8   3      155.37      150.34     10.58 o 
   1  -8   3       22.70       15.94      6.10 o 
   2  -8   3        0.37        2.87      8.23 o 
   3  -8   3        9.71       -4.44      9.54 o 
   4  -8   3      282.14      297.90     20.25 o 
   5  -8   3      415.52      369.11     23.00 o 
   6  -8   3       27.55       26.26     12.54 o 
   7  -8   3       68.52       51.35     15.42 o 
  -9  -7   3        0.05        7.19     17.77 o 
  -8  -7   3       34.52        7.32     15.94 o 
  -7  -7   3      277.24      285.62     24.17 o 
  -6  -7   3        8.75       -8.75     11.24 o 
  -5  -7   3      118.11       98.65     15.68 o 
  -4  -7   3      320.70      332.92     20.64 o 
  -3  -7   3      245.23      203.60      9.86 o 
  -2  -7   3       28.20       24.70      5.46 o 
  -1  -7   3       55.13       61.76      6.64 o 
   0  -7   3      202.57      190.55     10.45 o 
   1  -7   3       98.23      107.44      8.22 o 
   2  -7   3      188.05      174.75      9.92 o 
   3  -7   3      653.46      634.87     26.13 o 
   4  -7   3       60.23       44.82     11.24 o 
   5  -7   3        6.64       18.42      9.93 o 
   6  -7   3        4.63       10.19     10.71 o 
   7  -7   3       45.98       38.41     13.33 o 
   8  -7   3      122.80      109.10     19.21 o 
  -9  -6   3      152.35      186.71     25.09 o 
  -8  -6   3        0.05        7.97     14.24 o 
  -7  -6   3      305.46      302.86     23.39 o 
  -6  -6   3      323.92      309.53     22.34 o 
  -5  -6   3        0.01        5.62      8.75 o 
  -4  -6   3       71.74       51.35     12.02 o 
  -3  -6   3        9.73        3.96      4.25 o 
  -2  -6   3      339.60      291.07     10.39 o 
  -1  -6   3      991.99     1014.50     21.46 o 
   0  -6   3       70.75       97.87      7.38 o 
   1  -6   3       30.61       32.90      5.68 o 
   2  -6   3        1.33       -4.50      4.46 o 
   3  -6   3        0.88       -0.26      6.53 o 
   4  -6   3      103.65      110.14     13.46 o 
   5  -6   3       58.14       62.85     11.11 o 
   6  -6   3      410.02      409.22     23.00 o 
   7  -6   3      334.04      297.51     20.77 o 
   8  -6   3       24.88       27.88      9.84 o 
 -10  -5   3        3.19       -9.48     10.30 o 
  -9  -5   3       65.63       62.06     17.38 o 
  -8  -5   3       38.41       23.39     13.98 o 
  -7  -5   3       42.57       54.88     14.76 o 
  -6  -5   3        1.89       -6.66      9.67 o 
  -5  -5   3     1491.73     1488.19     47.04 o 
  -4  -5   3      188.54      182.58      7.59 o 
  -3  -5   3       15.62       10.99      3.96 o 
  -2  -5   3       42.04       48.14      5.10 o 
  -1  -5   3        0.51       -2.50      3.22 o 
   0  -5   3      234.87      262.69      9.13 o 
   1  -5   3      129.54      151.55      9.21 o 
   2  -5   3       50.82       45.86      7.84 o 
   3  -5   3      101.07      142.29     11.63 o 
   4  -5   3     1592.28     1605.78     43.64 o 
   5  -5   3     1094.97     1075.44     34.23 o 
   6  -5   3       20.52       24.49      7.77 o 
   7  -5   3       10.14        3.61      6.52 o 
   8  -5   3        1.70        0.59      7.55 o 
   9  -5   3       72.29       68.60     16.85 o 
 -10  -4   3        4.13      -11.23      9.91 o 
  -9  -4   3        0.22       -5.21      8.04 o 
  -8  -4   3       66.68       52.52     14.37 o 
  -7  -4   3      695.89      640.74     29.66 o 
  -6  -4   3       49.82       57.75     11.11 o 
  -5  -4   3     1143.35     1151.88     38.28 o 
  -4  -4   3      403.50      364.35      9.18 o 
  -3  -4   3      228.48      226.37      7.36 o 
  -2  -4   3        3.18        9.28      5.42 o 
  -1  -4   3     1704.95     1844.94     30.94 o 
   0  -4   3      481.78      389.84     10.67 o 
   1  -4   3     1383.52     1355.83     33.84 o 
   2  -4   3      454.12      497.41     18.03 o 
   3  -4   3       98.32       98.65      9.54 o 
   4  -4   3       69.88       80.62     10.45 o 
   5  -4   3        5.25        2.56      4.85 o 
   6  -4   3      153.14      168.09     11.03 o 
   7  -4   3       10.25        8.56      6.99 o 
   8  -4   3      161.10      171.04     17.64 o 
   9  -4   3      416.37      431.95     27.70 o 
 -10  -3   3       49.25       33.24     11.27 o 
  -9  -3   3       67.94       92.43     18.23 o 
  -8  -3   3       17.11       16.59      7.27 o 
  -7  -3   3      255.86      254.65     19.47 o 
  -6  -3   3      172.76      161.36     15.42 o 
  -5  -3   3        1.58       -4.57      6.27 o 
  -4  -3   3        4.22        3.63      2.28 o 
  -3  -3   3     1872.87     1869.67     78.72 o 
  -2  -3   3      572.55      597.71     12.35 o 
  -1  -3   3     1899.91     2092.26     33.27 o 
   0  -3   3      747.43      890.82     22.47 o 
   1  -3   3      336.57      324.55     12.02 o 
   2  -3   3      174.40      191.67      9.80 o 
   3  -3   3        5.64       -2.35      4.31 o 
   4  -3   3       32.34       23.60      3.69 o 
   5  -3   3       88.64       82.09      5.98 o 
   6  -3   3     1056.99      973.83     18.41 o 
   7  -3   3      288.08      327.86     13.43 o 
   8  -3   3       48.92       56.31     13.46 o 
   9  -3   3       23.61       22.08     13.33 o 
  10  -3   3        1.53        7.45     15.68 o 
 -10  -2   3       26.00       19.08     13.59 o 
  -9  -2   3       38.74       25.23     11.76 o 
  -8  -2   3      149.70      155.57     12.08 o 
  -7  -2   3        0.01       -8.04      5.36 o 
  -6  -2   3      186.73      168.55     14.76 o 
  -5  -2   3      174.73      151.56     12.80 o 
  -4  -2   3      910.88      889.82     15.39 o 
  -3  -2   3     1664.38     1706.92     30.25 o 
  -2  -2   3      336.97      360.87      8.00 o 
  -1  -2   3      315.07      317.52      7.62 o 
   0  -2   3      470.15      498.20     13.72 o 
   1  -2   3       29.57       33.84      4.18 o 
   2  -2   3     6621.71     6806.48    130.66 o 
   3  -2   3     1111.62     1130.53     18.81 o 
   4  -2   3       42.21       23.48      3.26 o 
   5  -2   3       51.69       46.51      6.87 o 
   6  -2   3       48.52       41.99      4.88 o 
   7  -2   3        5.30        4.18      4.36 o 
   8  -2   3       32.03       28.22     10.45 o 
   9  -2   3        5.57       10.84     11.76 o 
  10  -2   3       55.66       39.98     15.29 o 
 -10  -1   3      155.15      149.73     19.73 o 
  -9  -1   3      478.45      474.16     27.05 o 
  -8  -1   3       21.72       18.38      7.34 o 
  -7  -1   3       13.79       11.04      5.68 o 
  -6  -1   3        5.84        9.54      5.08 o 
  -5  -1   3      358.97      339.82     12.94 o 
  -4  -1   3      532.21      519.20      9.95 o 
  -3  -1   3       25.05       24.36      4.90 o 
  -2  -1   3     2131.14     2006.79     30.19 o 
  -1  -1   3     1486.49     1374.78     27.96 o 
   0  -1   3     1093.05     1057.02     22.87 o 
   1  -1   3      443.75      488.66     13.07 o 
   2  -1   3      923.88      936.01     13.59 o 
   3  -1   3     1001.53      969.70     14.75 o 
   4  -1   3        7.77       10.12      2.63 o 
   5  -1   3       62.19       58.61      4.51 o 
   6  -1   3       27.21       28.81      4.34 o 
   7  -1   3      150.86      148.89      8.88 o 
   8  -1   3        0.33        3.63      6.69 o 
   9  -1   3       84.31       90.94     16.07 o 
  10  -1   3        5.21      -16.99     13.59 o 
 -10   0   3       69.43       61.54     18.42 o 
  -9   0   3      150.83      210.88     20.64 o 
  -8   0   3       12.40       13.04      7.32 o 
  -7   0   3      130.01      153.40     10.34 o 
  -6   0   3      399.90      446.78     18.42 o 
  -5   0   3      720.28      751.41     15.12 o 
  -4   0   3      822.42      834.59     12.77 o 
  -3   0   3      140.70      115.12      4.02 o 
  -2   0   3      182.53      166.19      4.45 o 
  -1   0   3     9993.13     9795.79    180.44 o 
   0   0   3      211.20      191.94      5.75 o 
   1   0   3        9.83       10.06      4.77 o 
   2   0   3        7.14        4.08      1.55 o 
   3   0   3      544.92      573.88      9.77 o 
   4   0   3      517.26      532.95      9.97 o 
   5   0   3      156.88      158.07     11.05 o 
   6   0   3      985.37     1001.55     17.26 o 
   7   0   3      226.80      217.74     22.41 o 
   8   0   3        1.42       -9.17      6.42 o 
   9   0   3        1.01       -0.94      7.84 o 
  10   0   3       46.27       47.82     15.42 o 
 -10   1   3       17.39       15.68     13.85 o 
  -9   1   3      341.10      340.89     23.91 o 
  -8   1   3      297.41      325.73     22.47 o 
  -7   1   3       62.40       67.30      8.36 o 
  -6   1   3        5.64        4.44      3.07 o 
  -5   1   3        9.64        7.30      2.96 o 
  -4   1   3       13.11        8.89      2.24 o 
  -3   1   3      667.31      693.69     14.11 o 
  -2   1   3      147.99      161.60      4.77 o 
  -1   1   3     1960.01     1912.83     36.06 o 
   0   1   3     9315.08     8496.40    157.05 o 
   1   1   3      337.69      330.05      6.87 o 
   2   1   3     1474.42     1495.20     23.60 o 
   3   1   3      837.44      836.94     16.10 o 
   4   1   3        8.88        3.42      1.99 o 
   5   1   3        6.57        2.70      2.51 o 
   6   1   3       22.84       15.03      3.44 o 
   7   1   3      293.84      296.43     12.66 o 
   8   1   3      183.12      181.14     11.90 o 
   9   1   3       96.14      118.27     14.96 o 
  10   1   3        0.74        3.05      9.79 o 
 -10   2   3       23.30       12.67     15.42 o 
  -9   2   3      288.66      315.15     26.13 o 
  -8   2   3      474.99      446.98     24.82 o 
  -7   2   3      148.16      169.46     16.46 o 
  -6   2   3        8.86        4.81      3.24 o 
  -5   2   3       73.64       65.46      4.23 o 
  -4   2   3      632.15      667.48     26.43 o 
  -3   2   3     1562.67     1908.73     35.87 o 
  -2   2   3     1666.93     1754.41     36.98 o 
  -1   2   3     1139.20     1241.59     19.65 o 
   0   2   3     8679.15     8077.12    150.26 o 
   1   2   3     1548.77     1469.68     50.17 o 
   2   2   3       37.12       32.91      7.84 o 
   3   2   3        3.22        3.29      1.49 o 
   4   2   3      398.89      437.34      8.22 o 
   5   2   3        0.24       -1.91      2.35 o 
   6   2   3        1.18       -0.04      4.26 o 
   7   2   3      245.00      255.97     11.79 o 
   8   2   3      244.76      243.96     13.00 o 
   9   2   3        5.19       -6.22      8.04 o 
  10   2   3        0.91        5.33      9.19 o 
 -10   3   3      205.07      228.13     25.22 o 
  -9   3   3       31.00       26.26     13.98 o 
  -8   3   3      128.95      107.01     16.72 o 
  -7   3   3      221.80      237.14     18.29 o 
  -6   3   3      532.78      529.03     14.53 o 
  -5   3   3      145.49      156.72      7.62 o 
  -4   3   3     4095.52     3990.75    109.10 o 
  -3   3   3      459.03      413.06     10.81 o 
  -2   3   3      135.73      172.25      6.19 o 
  -1   3   3      182.81      177.53      7.97 o 
   0   3   3       64.84       55.80      3.33 o 
   1   3   3       32.59       21.60      2.23 o 
   2   3   3      676.42      602.03     11.69 o 
   3   3   3      823.54      810.93     14.74 o 
   4   3   3     1279.49     1277.30     21.86 o 
   5   3   3      215.88      198.97      5.52 o 
   6   3   3      108.33       99.57      7.31 o 
   7   3   3       32.68       35.22     11.76 o 
   8   3   3        0.01       -4.30      6.56 o 
   9   3   3      216.12      225.55     14.21 o 
  10   3   3       46.72       29.53     11.02 o 
  -9   4   3      147.20      121.51     19.86 o 
  -8   4   3       28.29       21.43     11.89 o 
  -7   4   3     1037.02      975.02     22.98 o 
  -6   4   3      917.27      891.59     20.83 o 
  -5   4   3      589.23      577.29     15.28 o 
  -4   4   3        5.82        2.60      3.48 o 
  -3   4   3        9.60       -2.31      3.04 o 
  -2   4   3      254.70      239.87      7.97 o 
  -1   4   3        6.32       -0.05      2.16 o 
   0   4   3      367.05      416.07     16.33 o 
   1   4   3       35.72       26.40      3.01 o 
   2   4   3       44.44       28.01      3.07 o 
   3   4   3      192.26      223.75     23.06 o 
   4   4   3      148.65      156.01      5.64 o 
   5   4   3       10.69        6.60      4.12 o 
   6   4   3       97.94       95.12     10.06 o 
   7   4   3      175.05      186.58     10.26 o 
   8   4   3       74.05       65.51      8.79 o 
   9   4   3      108.20      119.90     18.36 o 
  10   4   3       19.08       16.72     15.55 o 
  -9   5   3      321.57      338.66     24.96 o 
  -8   5   3      610.95      564.96     29.27 o 
  -7   5   3       12.43        7.82      5.92 o 
  -6   5   3      188.32      204.13     10.82 o 
  -5   5   3      279.17      245.47     10.63 o 
  -4   5   3      431.69      452.98     13.45 o 
  -3   5   3      445.81      445.56     12.78 o 
  -2   5   3     5437.59     5520.00     80.45 o 
  -1   5   3      121.97      113.34      5.09 o 
   0   5   3        0.85        9.97      3.79 o 
   1   5   3      322.90      370.34      9.62 o 
   2   5   3        0.39       -3.39      3.99 o 
   3   5   3      162.23      157.57     15.94 o 
   4   5   3      340.55      327.41      9.01 o 
   5   5   3      392.86      407.41     10.15 o 
   6   5   3        0.06       -9.15      8.23 o 
   7   5   3       25.39       21.33      6.59 o 
   8   5   3        9.08        6.37      6.90 o 
   9   5   3        2.53        3.41      8.16 o 
  10   5   3        0.01       -2.22     15.16 o 
  -9   6   3        1.03      -18.23     12.15 o 
  -8   6   3       50.37       82.18     15.94 o 
  -7   6   3      858.05      910.54     23.76 o 
  -6   6   3        0.84        4.55      5.89 o 
  -5   6   3     1596.07     1624.58     51.41 o 
  -4   6   3     1028.80      987.34     22.49 o 
  -3   6   3      322.91      339.33     11.65 o 
  -2   6   3        2.99        4.31      4.96 o 
  -1   6   3        2.13        1.59      6.79 o 
   0   6   3       15.68        6.97      3.35 o 
   1   6   3     1670.28     1871.88     37.11 o 
   2   6   3     1094.31     1243.74     23.25 o 
   3   6   3       33.41       29.92      4.16 o 
   4   6   3       75.47       71.49      8.30 o 
   5   6   3        2.97       -9.67      7.45 o 
   6   6   3       21.48       17.64     10.98 o 
   7   6   3       11.84       -2.74     10.58 o 
   8   6   3        3.04       -0.43      6.79 o 
   9   6   3       31.49        8.49     15.29 o 
  10   6   3        2.35       -2.61     15.81 o 
  -8   7   3       12.57        8.74      8.85 o 
  -7   7   3      571.08      591.62     19.55 o 
  -6   7   3     1092.59     1151.00     27.55 o 
  -5   7   3      316.66      333.48     13.55 o 
  -4   7   3        5.68        7.49      5.58 o 
  -3   7   3      437.43      382.96     18.03 o 
  -2   7   3        0.23        2.22      5.49 o 
  -1   7   3      222.37      216.60      8.65 o 
   0   7   3     1010.90      995.61     29.33 o 
   1   7   3      812.78      866.34     21.49 o 
   2   7   3        4.54       -2.34      3.78 o 
   3   7   3        7.96       16.79      4.35 o 
   4   7   3        1.12       -0.73      3.88 o 
   5   7   3        1.21       -8.62      9.41 o 
   6   7   3       98.87       79.18     14.63 o 
   7   7   3       94.86       91.72     16.72 o 
   8   7   3       13.22       22.47     14.89 o 
   9   7   3        4.68       -1.57     14.76 o 
  -7   8   3        4.02        5.01      8.02 o 
  -6   8   3       29.77       30.08      8.38 o 
  -5   8   3      756.33      821.22     27.24 o 
  -4   8   3      367.94      345.72     18.95 o 
  -3   8   3     1406.78     1419.20     41.16 o 
  -2   8   3     1718.31     1631.78     44.29 o 
  -1   8   3       12.93       15.29      7.19 o 
   0   8   3        4.90        2.42      4.64 o 
   1   8   3       38.25       31.69      9.41 o 
   2   8   3       70.15       89.40      7.58 o 
   3   8   3      643.12      698.94     35.34 o 
   4   8   3      105.68      132.43      7.95 o 
   5   8   3      141.07       90.68     14.63 o 
   6   8   3      100.74       96.16     16.72 o 
   7   8   3        0.91      -12.94     13.33 o 
   8   8   3        1.61        4.83     15.03 o 
   9   8   3        3.84        4.83     15.55 o 
  -7   9   3       65.76       52.83     10.18 o 
  -6   9   3      150.13      128.96     16.72 o 
  -5   9   3      168.01      191.28     18.03 o 
  -4   9   3      487.15      452.99     22.73 o 
  -3   9   3      390.01      354.74     19.86 o 
  -2   9   3       11.96        8.36      7.58 o 
  -1   9   3       44.17       45.60     10.06 o 
   0   9   3       23.34       13.07      8.10 o 
   1   9   3       21.22       24.18      6.53 o 
   2   9   3      881.67      884.42     21.34 o 
   3   9   3      711.16      729.12     21.89 o 
   4   9   3       34.89       27.44     11.89 o 
   5   9   3        0.23        0.65     12.94 o 
   6   9   3        0.02        0.13     12.80 o 
   7   9   3       10.38       32.40     15.55 o 
   8   9   3        2.62       -1.70     16.46 o 
  -6  10   3        0.23       -3.14     13.07 o 
  -5  10   3        1.30        2.61     10.84 o 
  -4  10   3        0.60       -1.05     10.45 o 
  -3  10   3       89.06       69.25     13.07 o 
  -2  10   3      393.33      382.96     21.30 o 
  -1  10   3      930.75      992.34     33.97 o 
   0  10   3      454.59      443.32     21.04 o 
   1  10   3       34.55       26.13      8.88 o 
   2  10   3        8.92        1.04      6.31 o 
   3  10   3       32.76       41.51      7.44 o 
   4  10   3       65.02       84.80     15.81 o 
   5  10   3      300.41      346.63     24.69 o 
   6  10   3      204.52      258.96     24.56 o 
   7  10   3        0.14        9.02     17.77 o 
  -5  11   3      212.27      254.78     23.13 o 
  -4  11   3      266.89      282.35     21.69 o 
  -3  11   3       70.48       77.35     14.89 o 
  -2  11   3      186.30      219.11     19.47 o 
  -1  11   3      137.84      161.23     16.46 o 
   0  11   3       39.57       38.81     11.37 o 
   1  11   3        4.25        1.18      9.28 o 
   2  11   3       20.32        5.62      9.15 o 
   3  11   3        0.01      -18.16     13.33 o 
   4  11   3      164.91      177.17     22.34 o 
   5  11   3      100.73       99.95     20.25 o 
   6  11   3        0.20        0.26     16.85 o 
  -3  12   3        6.52        1.05     13.85 o 
  -2  12   3        0.44      -16.07     10.71 o 
  -1  12   3       39.09       37.11     12.80 o 
   0  12   3       21.09       12.28     11.50 o 
   1  12   3      149.85      176.91     18.03 o 
   2  12   3       77.60       75.13     13.98 o 
   4  12   3        4.95       24.04     16.59 o 
   5  12   3        0.05       -6.53     16.46 o 
   0  13   3       40.70       25.74     14.11 o 
   1  13   3       44.58       41.03     13.59 o 
  -4 -11   4        3.79       -9.41     14.37 o 
  -3 -11   4        6.44       -4.05     15.81 o 
  -2 -11   4       10.36       -9.67     15.16 o 
  -1 -11   4       30.36       17.49     17.97 o 
   0 -11   4       52.57       56.44     15.42 o 
   1 -11   4      324.73      328.34     23.13 o 
   2 -11   4       49.40       78.79     18.03 o 
  -6 -10   4       22.34       10.06     17.38 o 
  -5 -10   4        5.65       12.02     15.55 o 
  -4 -10   4      195.72      145.16     22.21 o 
  -3 -10   4      150.88      156.66     19.60 o 
  -2 -10   4      235.57      219.14     13.08 o 
  -1 -10   4        3.12        3.89      8.27 o 
   0 -10   4        2.85       -4.19      7.82 o 
   1 -10   4        7.22       -5.36     10.58 o 
   2 -10   4       17.99       24.30     12.94 o 
   3 -10   4       32.56       34.62     13.85 o 
   4 -10   4      111.07      138.11     19.47 o 
  -7  -9   4        3.55      -11.24     16.85 o 
  -6  -9   4       50.68       51.22     16.59 o 
  -5  -9   4       91.85       89.24     17.51 o 
  -4  -9   4      203.62      227.61     22.47 o 
  -3  -9   4        1.83        9.80     11.11 o 
  -2  -9   4        1.13        4.63      7.16 o 
  -1  -9   4        3.99        5.52      6.59 o 
   0  -9   4       16.57       21.13      7.91 o 
   1  -9   4      230.85      225.38     17.90 o 
   2  -9   4        0.59       -5.62     10.06 o 
   3  -9   4      124.81      151.43     17.77 o 
   4  -9   4        0.10       12.54     12.80 o 
   5  -9   4       20.43       12.41     13.59 o 
   6  -9   4       10.52       21.30     14.11 o 
  -8  -8   4        0.54        2.61     15.94 o 
  -7  -8   4      120.21      112.76     21.04 o 
  -6  -8   4       41.04       28.35     15.16 o 
  -5  -8   4       19.55       18.81     12.54 o 
  -4  -8   4       96.39       98.65     16.33 o 
  -3  -8   4       38.49       41.07     10.78 o 
  -2  -8   4      913.95      851.06     21.51 o 
  -1  -8   4      539.45      569.18     17.09 o 
   0  -8   4      463.03      452.71     15.63 o 
   1  -8   4      110.24      123.94     16.66 o 
   2  -8   4       99.74      101.13     13.46 o 
   3  -8   4        4.73        1.18      9.80 o 
   4  -8   4       40.74       48.08     12.94 o 
   5  -8   4       58.37       25.87     12.94 o 
   6  -8   4      313.21      343.89     24.30 o 
   7  -8   4       96.04      136.54     21.04 o 
  -8  -7   4       13.19       21.56     16.20 o 
  -7  -7   4        9.50        7.32     13.72 o 
  -6  -7   4      104.89       96.95     17.77 o 
  -5  -7   4      292.55      302.47     21.95 o 
  -4  -7   4      281.51      279.74     20.51 o 
  -3  -7   4      415.12      438.43     13.89 o 
  -2  -7   4      415.09      395.90     13.85 o 
  -1  -7   4        0.01       -4.26      5.16 o 
   0  -7   4       16.04       18.63      5.49 o 
   1  -7   4        0.40       -0.69      5.94 o 
   2  -7   4      156.24      161.74     10.16 o 
   3  -7   4      868.48      825.76     31.23 o 
   4  -7   4       96.22       82.18     13.20 o 
   5  -7   4       32.75       23.00     11.37 o 
   6  -7   4        9.83        0.91     10.71 o 
   7  -7   4        1.65       15.55     13.46 o 
  -9  -6   4       51.30       21.69     16.46 o 
  -8  -6   4       79.94       79.44     18.55 o 
  -7  -6   4       19.84       36.71     14.63 o 
  -6  -6   4       36.81       24.56     12.28 o 
  -5  -6   4      565.24      565.49     27.70 o 
  -4  -6   4      175.68      175.73     16.72 o 
  -3  -6   4       63.80       56.02      8.49 o 
  -2  -6   4      494.46      501.68     14.19 o 
  -1  -6   4       21.73       22.66      5.31 o 
   0  -6   4      360.48      362.07     19.27 o 
   1  -6   4        3.19       -1.61      4.65 o 
   2  -6   4      594.93      649.89     24.56 o 
   3  -6   4      272.99      252.56     16.07 o 
   4  -6   4        9.62        9.80      8.75 o 
   5  -6   4       28.98       21.56      9.93 o 
   6  -6   4      234.95      212.58     17.38 o 
   7  -6   4        6.78        1.57     10.58 o 
   8  -6   4      208.21      283.53     23.39 o 
  -9  -5   4      299.40      291.63     25.22 o 
  -8  -5   4      192.13      222.77     22.73 o 
  -7  -5   4       20.09       33.97     13.33 o 
  -6  -5   4        0.67       -9.02      9.15 o 
  -5  -5   4        6.61        0.91      8.88 o 
  -4  -5   4      686.96      641.49     14.97 o 
  -3  -5   4       88.25       84.28     10.39 o 
  -2  -5   4       59.61       60.06      8.56 o 
  -1  -5   4     1942.14     2044.82     41.48 o 
   0  -5   4      157.26      171.38      7.87 o 
   1  -5   4        4.11        9.28      5.62 o 
   2  -5   4        1.82       -2.48      5.62 o 
   3  -5   4      456.42      492.19     20.38 o 
   4  -5   4      372.53      391.32     19.21 o 
   5  -5   4      847.10      800.93     29.14 o 
   6  -5   4       18.81       19.47     10.06 o 
   7  -5   4      117.79      108.90     10.71 o 
   8  -5   4       55.53       61.40     10.58 o 
   9  -5   4        4.91        4.05     13.85 o 
 -10  -4   4        0.16        2.29     13.92 o 
  -9  -4   4        0.07       -8.03      8.39 o 
  -8  -4   4       67.48       75.26     16.07 o 
  -7  -4   4      405.25      394.59     23.91 o 
  -6  -4   4        0.68       -5.10      8.49 o 
  -5  -4   4        0.03      -10.98      7.32 o 
  -4  -4   4      124.91      112.03      9.47 o 
  -3  -4   4      156.68      149.67      6.74 o 
  -2  -4   4       20.84       17.05      3.79 o 
  -1  -4   4        2.23        4.49      3.40 o 
   0  -4   4     1106.64     1275.61     31.75 o 
   1  -4   4      313.86      349.77     14.11 o 
   2  -4   4      323.46      408.83     16.59 o 
   3  -4   4      426.99      404.91     17.25 o 
   4  -4   4     1733.66     1669.15     43.51 o 
   5  -4   4       92.24       84.93      7.80 o 
   6  -4   4        1.60        0.66      5.84 o 
   7  -4   4       61.72       58.00     13.26 o 
   8  -4   4       96.99       85.10     22.08 o 
   9  -4   4       65.93       66.24     17.51 o 
 -10  -3   4        0.57        9.86     10.33 o 
  -9  -3   4       63.30       85.51     15.22 o 
  -8  -3   4      439.20      424.44     17.28 o 
  -7  -3   4     1195.20     1117.91     39.98 o 
  -6  -3   4      684.38      717.83     29.14 o 
  -5  -3   4      171.91      156.79     14.24 o 
  -4  -3   4       88.48       87.21      9.93 o 
  -3  -3   4        2.54        1.75      2.40 o 
  -2  -3   4        5.27       -0.86      2.49 o 
  -1  -3   4      389.69      469.15     17.31 o 
   0  -3   4       74.78       59.58      5.88 o 
   1  -3   4      662.76      696.27     20.25 o 
   2  -3   4      995.40     1029.71     27.44 o 
   3  -3   4       51.50       63.89      7.45 o 
   4  -3   4        4.32       -2.74      6.79 o 
   5  -3   4      648.87      639.20     13.67 o 
   6  -3   4      171.94      149.11      9.97 o 
   7  -3   4     1278.33     1257.84     44.95 o 
   8  -3   4       65.17       38.48     17.05 o 
   9  -3   4       12.00       10.58     12.94 o 
 -10  -2   4      212.59      222.90     23.52 o 
  -9  -2   4        1.69       -3.44      8.58 o 
  -8  -2   4        9.41        4.19      7.51 o 
  -7  -2   4       13.66       10.38      5.81 o 
  -6  -2   4       46.67       59.71     10.71 o 
  -5  -2   4      260.80      261.97     16.33 o 
  -4  -2   4      936.12      934.61     22.02 o 
  -3  -2   4      325.28      317.10      7.89 o 
  -2  -2   4     2500.61     2741.49     41.54 o 
  -1  -2   4       32.22       15.55      2.87 o 
   0  -2   4       36.98       37.50      4.18 o 
   1  -2   4       28.50       26.13      4.05 o 
   2  -2   4      168.52      139.67      8.49 o 
   3  -2   4     1056.77     1138.85     23.65 o 
   4  -2   4      947.96     1193.15     18.97 o 
   5  -2   4     1399.70     1430.56     22.60 o 
   6  -2   4      699.18      701.25     14.69 o 
   7  -2   4       95.12       94.61      7.36 o 
   8  -2   4       38.51       57.49     12.80 o 
   9  -2   4       96.34       85.58     16.85 o 
  10  -2   4        9.91       34.36     15.94 o 
 -10  -1   4       21.49        8.10     13.20 o 
  -9  -1   4      166.80      215.06     20.77 o 
  -8  -1   4      186.73      187.62     12.65 o 
  -7  -1   4        6.50        1.67      5.73 o 
  -6  -1   4      696.11      680.40     18.25 o 
  -5  -1   4      811.02      829.50     15.05 o 
  -4  -1   4      632.00      653.22     12.38 o 
  -3  -1   4      746.05      733.60     13.34 o 
  -2  -1   4       17.31        9.11      3.01 o 
  -1  -1   4       68.04       69.64      4.18 o 
   0  -1   4      980.01      972.75     22.08 o 
   1  -1   4     1758.46     1664.19     35.41 o 
   2  -1   4      259.94      220.47      6.87 o 
   3  -1   4       37.13       37.38      3.01 o 
   4  -1   4       47.87       63.99      4.12 o 
   5  -1   4        1.04        0.29      2.85 o 
   6  -1   4       50.80       42.97      5.58 o 
   7  -1   4      142.63      142.19     10.58 o 
   8  -1   4      219.39      215.29     13.05 o 
   9  -1   4     1361.13     1375.95     46.91 o 
  10  -1   4       11.70        7.32     14.24 o 
 -10   0   4      193.94      187.89     22.34 o 
  -9   0   4      410.80      435.09     27.05 o 
  -8   0   4      391.27      390.93     23.13 o 
  -7   0   4        0.06       -7.00      5.44 o 
  -6   0   4       23.82       23.15      5.73 o 
  -5   0   4       47.62       51.66      3.55 o 
  -4   0   4      102.77      110.45      4.19 o 
  -3   0   4     1234.59     1213.28     24.89 o 
  -2   0   4     8510.20     8454.65    117.81 o 
  -1   0   4      981.78     1088.38     23.13 o 
   0   0   4      412.11      440.58     11.24 o 
   1   0   4     1063.11     1053.93     29.14 o 
   2   0   4      404.25      416.53      7.47 o 
   3   0   4       31.54       29.92      2.53 o 
   4   0   4       79.83       77.11      4.28 o 
   5   0   4       43.96       24.72      3.40 o 
   6   0   4        0.00       -2.65      3.15 o 
   7   0   4      128.02      144.81     10.33 o 
   8   0   4       10.44       -0.04      8.62 o 
   9   0   4       69.90       59.46     10.30 o 
  10   0   4        3.29      -14.24     13.07 o 
 -10   1   4        0.01      -18.29     12.94 o 
  -9   1   4        7.54       13.07     11.89 o 
  -8   1   4       19.42       18.55     11.50 o 
  -7   1   4       64.07       69.38     11.37 o 
  -6   1   4      857.80      869.34     20.61 o 
  -5   1   4      203.19      214.33      6.34 o 
  -4   1   4     2804.10     2857.57     36.85 o 
  -3   1   4     2562.69     2490.79     46.09 o 
  -2   1   4     2952.15     2838.33     41.07 o 
  -1   1   4      909.20      898.66     19.99 o 
   0   1   4      151.87      155.73      4.52 o 
   1   1   4      523.58      544.18     14.44 o 
   2   1   4     1134.21     1153.34     19.55 o 
   3   1   4     1155.77     1149.26     16.21 o 
   4   1   4        1.90       -0.19      2.76 o 
   5   1   4      930.56      974.67     24.52 o 
   6   1   4      380.08      378.94      9.72 o 
   7   1   4        0.48        0.56      5.77 o 
   8   1   4        0.00       -4.81      8.82 o 
   9   1   4      106.00      121.17     18.75 o 
  10   1   4      103.38      106.28     13.72 o 
 -10   2   4      276.73      298.55     27.70 o 
  -9   2   4       20.70       19.73     13.07 o 
  -8   2   4     1425.37     1531.44     50.04 o 
  -7   2   4       86.68       91.46     13.20 o 
  -6   2   4      719.88      694.14     16.31 o 
  -5   2   4       12.34        6.68      2.95 o 
  -4   2   4      228.02      216.74     15.33 o 
  -3   2   4      126.97      122.20      4.86 o 
  -2   2   4     1241.04     1315.31     21.70 o 
  -1   2   4     9173.37     8814.95    184.03 o 
   0   2   4     5780.15     5657.13    184.62 o 
   1   2   4      332.68      334.32      7.69 o 
   2   2   4     3607.06     3662.14     80.09 o 
   3   2   4       32.98       30.90      2.36 o 
   4   2   4      241.78      223.11      5.76 o 
   5   2   4       13.40       11.44      2.55 o 
   6   2   4      514.96      527.73     11.12 o 
   7   2   4      230.00      207.72     11.31 o 
   8   2   4        0.12       -9.12      6.08 o 
   9   2   4       27.40       23.51     14.57 o 
  10   2   4        7.54       -1.89      9.85 o 
 -10   3   4       63.50       61.54     18.42 o 
  -9   3   4      286.39      272.03     23.26 o 
  -8   3   4      116.23      108.05     16.46 o 
  -7   3   4       19.03       12.54      9.28 o 
  -6   3   4        6.71        0.72      4.47 o 
  -5   3   4      179.47      156.35      7.63 o 
  -4   3   4      446.14      479.54     13.52 o 
  -3   3   4       39.29       52.55      4.61 o 
  -2   3   4    11556.45    11502.89    157.22 o 
  -1   3   4     5473.45     5405.20    328.93 o 
   0   3   4     1804.22     1736.12     22.01 o 
   1   3   4       12.80       10.50      2.61 o 
   2   3   4        1.33        1.22      1.75 o 
   3   3   4     2435.83     2554.91     39.26 o 
   4   3   4      131.15      139.53      4.60 o 
   5   3   4       71.70       68.11      4.19 o 
   6   3   4       98.40      129.92     11.24 o 
   7   3   4      633.17      658.61     18.97 o 
   8   3   4        1.69        0.57      9.41 o 
   9   3   4       11.39        0.06      8.24 o 
  10   3   4        4.49       11.11     15.68 o 
  -9   4   4       57.97       42.86     15.68 o 
  -8   4   4      598.44      588.35     29.53 o 
  -7   4   4       10.42        7.57      5.58 o 
  -6   4   4     1857.38     1805.13     33.77 o 
  -5   4   4      360.57      350.39     16.01 o 
  -4   4   4     1656.78     1543.68     28.22 o 
  -3   4   4        0.38        1.33      3.53 o 
  -2   4   4       40.05       40.22      3.97 o 
  -1   4   4      123.50      113.51      5.31 o 
   0   4   4     1185.53     1232.52     21.03 o 
   1   4   4     1809.31     1660.86     27.07 o 
   2   4   4     3316.52     3119.82     74.74 o 
   3   4   4     3275.94     3362.18     50.63 o 
   4   4   4     1897.23     1935.26     31.57 o 
   5   4   4       23.51       15.58      3.36 o 
   6   4   4       33.10       36.54      5.74 o 
   7   4   4       54.39       62.24      7.79 o 
   8   4   4      138.19      133.19     10.97 o 
   9   4   4       30.74       31.49     14.37 o 
  10   4   4        2.10       -3.92     13.85 o 
  -9   5   4      403.29      347.55     26.52 o 
  -8   5   4      262.35      233.75     19.86 o 
  -7   5   4      634.45      622.11     24.76 o 
  -6   5   4       36.72       25.33      6.21 o 
  -5   5   4       51.08       39.53      6.47 o 
  -4   5   4      214.06      201.63      9.13 o 
  -3   5   4      517.15      452.21     12.74 o 
  -2   5   4      175.77      209.13      8.25 o 
  -1   5   4     1801.81     1874.13     25.03 o 
   0   5   4     1266.52     1371.01     23.74 o 
   1   5   4      350.56      442.78     44.82 o 
   2   5   4       11.55        1.71      5.55 o 
   3   5   4       54.16       49.50      6.34 o 
   4   5   4        0.03       -3.85      2.87 o 
   5   5   4      299.72      301.77      8.84 o 
   6   5   4        0.00        0.78      8.10 o 
   7   5   4       39.97       33.11      7.08 o 
   8   5   4       76.47       97.99     16.99 o 
   9   5   4      125.31      117.72     19.86 o 
  10   5   4        8.22        7.71     15.03 o 
  -9   6   4      109.93      122.16     20.38 o 
  -8   6   4      139.09      155.61     18.95 o 
  -7   6   4      102.38       95.37     10.58 o 
  -6   6   4      773.54      802.68     30.84 o 
  -5   6   4        1.16       -2.98      5.32 o 
  -4   6   4     1093.22      992.11     44.55 o 
  -3   6   4      289.30      273.40     10.55 o 
  -2   6   4      591.45      510.44     13.52 o 
  -1   6   4      412.25      431.51     10.83 o 
   0   6   4      132.50      125.65      6.32 o 
   1   6   4       18.10        9.34      5.29 o 
   2   6   4      109.18       99.55      7.12 o 
   3   6   4      243.81      182.13     11.82 o 
   4   6   4      678.89      662.52     15.81 o 
   5   6   4      243.02      244.98      8.48 o 
   6   6   4        0.82       -6.40      8.62 o 
   7   6   4       11.86       -0.26     11.11 o 
   8   6   4       28.90       32.93     12.67 o 
   9   6   4        3.26       -2.48     13.20 o 
  10   6   4       58.78       54.09     20.12 o 
  -8   7   4       75.65       66.14     14.11 o 
  -7   7   4     1201.80     1212.03     47.04 o 
  -6   7   4      186.19      175.41     11.92 o 
  -5   7   4     1055.99     1060.88     25.39 o 
  -4   7   4       14.54        8.59      5.43 o 
  -3   7   4      150.78      158.90      9.87 o 
  -2   7   4       65.36       61.54      8.49 o 
  -1   7   4      333.71      300.12     14.37 o 
   0   7   4     1308.17     1306.07     24.61 o 
   1   7   4     2382.00     2444.21     45.53 o 
   2   7   4      651.17      707.21     16.43 o 
   3   7   4        8.86        7.69      3.73 o 
   4   7   4       43.89       63.17      9.34 o 
   5   7   4        0.38       -5.36      9.93 o 
   6   7   4        0.37       -7.97     10.45 o 
   7   7   4       45.98       49.65     13.85 o 
   8   7   4        0.64        9.54     13.46 o 
   9   7   4        4.89        6.40     16.33 o 
  -7   8   4       53.55       45.49      9.67 o 
  -6   8   4       77.95       71.47      9.17 o 
  -5   8   4       76.01       86.13     14.44 o 
  -4   8   4       37.18       41.68      7.18 o 
  -3   8   4      511.95      498.07     21.69 o 
  -2   8   4      853.32      869.13     29.01 o 
  -1   8   4        0.75        8.23      6.14 o 
   0   8   4      165.64      143.42     13.33 o 
   1   8   4      966.71      985.98     21.37 o 
   2   8   4        1.32       -0.86      4.18 o 
   3   8   4       22.68        4.34      9.67 o 
   4   8   4       66.42       57.68      6.25 o 
   5   8   4       56.64       52.66     14.24 o 
   6   8   4       42.51       60.36     15.16 o 
   7   8   4       28.84       23.52     14.11 o 
   8   8   4        8.96        3.66     13.72 o 
   9   8   4        0.06       24.96     16.20 o 
  -7   9   4       37.16       21.64      9.32 o 
  -6   9   4      168.88      173.83     17.38 o 
  -5   9   4     1132.10     1133.06     38.28 o 
  -4   9   4       85.13       87.15     12.94 o 
  -3   9   4      159.76      201.21     15.55 o 
  -2   9   4       47.58       36.19      9.28 o 
  -1   9   4       32.55       49.26     10.06 o 
   0   9   4        3.84       -2.61      5.88 o 
   1   9   4      423.03      411.66     13.83 o 
   2   9   4      454.47      431.00     19.53 o 
   3   9   4        1.73        2.96      7.71 o 
   4   9   4      383.26      345.20     23.13 o 
   5   9   4       10.34       10.84     13.07 o 
   6   9   4        1.76      -12.28     13.20 o 
   7   9   4        9.30       -2.48     14.11 o 
   8   9   4        9.35       10.19     16.20 o 
  -6  10   4      130.50      113.28     16.72 o 
  -5  10   4        0.08        1.70     11.11 o 
  -4  10   4      103.19       81.79     13.33 o 
  -3  10   4        0.01        2.48      8.62 o 
  -2  10   4       99.21       79.57     12.67 o 
  -1  10   4      108.58       89.37     11.89 o 
   0  10   4       17.79        7.19      8.62 o 
   1  10   4        0.15       -1.57      8.10 o 
   2  10   4       75.05       82.52      8.73 o 
   3  10   4      371.70      350.01     13.52 o 
   4  10   4       37.57       13.72     13.07 o 
   5  10   4       35.52       16.59     15.29 o 
   6  10   4        4.93       -6.40     14.24 o 
   7  10   4       10.84       54.09     18.16 o 
  -5  11   4        0.05       -7.71     12.28 o 
  -4  11   4      122.95      122.69     17.25 o 
  -3  11   4      513.91      505.38     25.87 o 
  -2  11   4       61.53       54.75     12.28 o 
  -1  11   4       45.18       51.35     11.89 o 
   0  11   4       18.79        6.66      9.67 o 
   1  11   4        9.41        1.57      8.75 o 
   2  11   4       48.77       47.17     10.45 o 
   3  11   4      265.23      274.81     13.36 o 
   4  11   4      182.00      222.38     23.00 o 
   5  11   4        3.95        8.10     14.11 o 
   6  11   4        1.21        5.75     14.76 o 
  -3  12   4        2.38       -2.35     12.28 o 
  -2  12   4       49.44       51.09     14.11 o 
  -1  12   4       16.77       26.00     11.11 o 
   0  12   4       29.94       33.84     10.71 o 
   1  12   4        3.83       -7.32     10.06 o 
   2  12   4        3.97        1.31     11.11 o 
   4  12   4       75.04       89.63     19.73 o 
   5  12   4      116.79      112.37     21.69 o 
   0  13   4       18.19        6.14     11.89 o 
   1  13   4       37.47       42.73     14.24 o 
   2  13   4       14.13       17.64     12.41 o 
  -3 -11   5        6.47       14.37     16.99 o 
  -2 -11   5       48.02       28.88     15.81 o 
  -1 -11   5        8.22       14.04     10.29 o 
   0 -11   5      471.08      484.09     27.31 o 
   1 -11   5      260.62      301.43     23.39 o 
   2 -11   5        9.10        1.31     13.33 o 
  -5 -10   5        4.32       14.63     16.07 o 
  -4 -10   5       51.98       34.89     17.64 o 
  -3 -10   5       18.81        6.40     13.46 o 
  -2 -10   5        9.77       -2.04      8.45 o 
  -1 -10   5       81.91       91.22     11.53 o 
   0 -10   5       64.30       92.55     11.40 o 
   1 -10   5      254.97      259.22     22.21 o 
   2 -10   5       78.25       96.03     17.38 o 
   3 -10   5       65.13       58.40     15.16 o 
   4 -10   5      160.64      169.33     22.87 o 
  -6  -9   5       18.23       29.01     16.20 o 
  -5  -9   5        1.91        2.48     14.37 o 
  -4  -9   5      140.48      156.53     20.38 o 
  -3  -9   5       18.33       24.56     13.98 o 
  -2  -9   5       21.13       24.95      8.47 o 
  -1  -9   5        5.07       -0.04      7.18 o 
   0  -9   5       86.00       75.40      9.45 o 
   1  -9   5        9.88        2.07      7.78 o 
   2  -9   5      645.59      638.52     29.40 o 
   3  -9   5      124.13      127.52     16.59 o 
   4  -9   5        9.42       15.81     12.15 o 
   5  -9   5      132.00      128.04     19.08 o 
  -7  -8   5       62.53       44.03     17.51 o 
  -6  -8   5        0.03        3.53     13.72 o 
  -5  -8   5        0.01       10.19     13.07 o 
  -4  -8   5       95.20       77.87     15.16 o 
  -3  -8   5        0.01       -8.23     10.71 o 
  -2  -8   5      111.00       93.64      9.34 o 
  -1  -8   5        7.73        5.91      6.81 o 
   0  -8   5       43.27       44.82     12.87 o 
   1  -8   5        3.80       -6.22      6.08 o 
   2  -8   5        0.10       -9.00      8.17 o 
   3  -8   5      159.33      149.73     16.85 o 
   4  -8   5       62.84       50.30     14.11 o 
   5  -8   5       27.42       18.29     12.67 o 
   6  -8   5      259.16      232.31     22.34 o 
  -8  -7   5       38.24       44.42     20.12 o 
  -7  -7   5       28.34       15.16     14.50 o 
  -6  -7   5        0.40       -5.75     12.15 o 
  -5  -7   5       38.39       43.12     13.98 o 
  -4  -7   5      225.87      198.21     17.90 o 
  -3  -7   5       90.14       86.16      8.22 o 
  -2  -7   5      730.11      720.68     19.14 o 
  -1  -7   5      116.73      109.11      9.04 o 
   0  -7   5      139.43      142.13     20.12 o 
   1  -7   5       56.92       55.85     16.20 o 
   2  -7   5       25.11       15.36      6.04 o 
   3  -7   5       97.01       77.74     12.94 o 
   4  -7   5      652.21      583.91     27.31 o 
   5  -7   5      109.00      109.75     15.29 o 
   6  -7   5        0.07       -6.79     10.45 o 
   7  -7   5       10.95      -13.59     12.28 o 
  -9  -6   5        6.70        7.71     16.99 o 
  -8  -6   5       10.12       15.03     17.12 o 
  -7  -6   5       57.65       60.49     17.51 o 
  -6  -6   5      394.81      447.11     27.57 o 
  -5  -6   5      420.55      423.59     24.17 o 
  -4  -6   5       11.12       -9.67      9.02 o 
  -3  -6   5       10.82        1.72      4.64 o 
  -2  -6   5       24.72       24.60      5.21 o 
  -1  -6   5        0.42        0.73      6.60 o 
   0  -6   5        0.80       -1.60      4.87 o 
   1  -6   5      248.28      250.06     11.07 o 
   2  -6   5     1388.64     1391.76     39.98 o 
   3  -6   5        7.86        3.66      7.97 o 
   4  -6   5       26.10       25.87      9.67 o 
   5  -6   5       22.36       27.70     10.45 o 
   6  -6   5        9.11        5.62     11.63 o 
   7  -6   5        9.71       -4.31     11.76 o 
   8  -6   5       77.55       54.09     14.76 o 
  -9  -5   5        8.70        2.87     15.68 o 
  -8  -5   5      112.56      114.72     21.04 o 
  -7  -5   5      192.56      205.92     20.77 o 
  -6  -5   5      368.29      395.24     24.04 o 
  -5  -5   5       15.07       21.95     11.11 o 
  -4  -5   5        0.62       16.99      9.02 o 
  -3  -5   5        8.82        8.55      7.90 o 
  -2  -5   5        0.41       -5.15      3.67 o 
  -1  -5   5       93.62       95.36      6.93 o 
   0  -5   5      503.28      463.13     13.46 o 
   1  -5   5       55.07       48.08      7.84 o 
   2  -5   5      260.23      260.79     14.76 o 
   3  -5   5        6.14        8.10      6.66 o 
   4  -5   5        6.35        6.92      7.71 o 
   5  -5   5       53.73       44.95     10.19 o 
   6  -5   5      748.87      723.84     29.14 o 
   7  -5   5       16.62        2.61     11.37 o 
   8  -5   5       45.83       27.83     13.98 o 
  -9  -4   5       25.84        4.91      9.94 o 
  -8  -4   5       10.46       13.85     14.50 o 
  -7  -4   5       74.07       78.53     15.42 o 
  -6  -4   5       45.15       47.30     11.76 o 
  -5  -4   5      590.49      498.07     24.04 o 
  -4  -4   5      608.90      625.21     14.18 o 
  -3  -4   5     1033.97     1049.72     20.68 o 
  -2  -4   5      201.38      222.50      8.56 o 
  -1  -4   5       89.97      100.74      6.73 o 
   0  -4   5       31.49       26.92      5.49 o 
   1  -4   5       26.54       17.77      5.62 o 
   2  -4   5       55.50       61.15      7.97 o 
   3  -4   5      909.60      835.56     26.39 o 
   4  -4   5      669.29      687.65     24.82 o 
   5  -4   5       68.12      109.75     12.41 o 
   6  -4   5        3.69       10.45      8.62 o 
   7  -4   5       89.44       84.09     10.07 o 
   8  -4   5       23.14       27.22      8.34 o 
   9  -4   5        2.47      -11.89     13.07 o 
 -10  -3   5       23.61       16.83     11.33 o 
  -9  -3   5      165.25      162.41     27.11 o 
  -8  -3   5      548.18      570.97     30.18 o 
  -7  -3   5      106.83      100.48     14.50 o 
  -6  -3   5       99.23      110.80     15.16 o 
  -5  -3   5       18.18       15.03      8.10 o 
  -4  -3   5      225.88      200.89      9.34 o 
  -3  -3   5        2.71       -2.55      2.81 o 
  -2  -3   5        1.65       -1.19      2.87 o 
  -1  -3   5      649.64      609.39     17.38 o 
   0  -3   5       42.94       57.49      6.01 o 
   1  -3   5        0.39       -4.90      3.27 o 
   2  -3   5      801.90      868.35     24.82 o 
   3  -3   5      380.56      421.24     16.72 o 
   4  -3   5      161.42      170.38     11.50 o 
   5  -3   5      141.15      138.00      7.04 o 
   6  -3   5       15.18       15.88      6.33 o 
   7  -3   5      104.38       90.95      8.92 o 
   8  -3   5      188.75      183.58     13.14 o 
   9  -3   5        3.02      -10.98     13.20 o 
 -10  -2   5       28.31       22.87     15.16 o 
  -9  -2   5      106.86      118.25     17.25 o 
  -8  -2   5      422.12      405.06     20.38 o 
  -7  -2   5      199.83      212.06     17.90 o 
  -6  -2   5        8.93       16.20      8.62 o 
  -5  -2   5       39.06       26.65      7.97 o 
  -4  -2   5      957.09     1041.57     19.00 o 
  -3  -2   5      458.93      361.60      9.16 o 
  -2  -2   5      243.04      279.79      7.86 o 
  -1  -2   5      968.45     1031.80     24.30 o 
   0  -2   5      620.87      603.12     16.85 o 
   2  -2   5       61.84       46.91      5.88 o 
   3  -2   5      432.03      459.79     12.41 o 
   4  -2   5      452.63      482.93     10.81 o 
   5  -2   5      565.22      535.95     12.19 o 
   6  -2   5      453.48      423.28     13.78 o 
   7  -2   5      234.24      211.83      9.48 o 
   8  -2   5       13.24       13.33     12.15 o 
   9  -2   5      128.92      143.46     19.34 o 
  10  -2   5        0.62        0.13     13.85 o 
 -10  -1   5        3.31      -13.98     12.67 o 
  -9  -1   5       31.90       43.12     13.72 o 
  -8  -1   5      101.03       93.10     13.26 o 
  -7  -1   5      580.78      597.09     18.57 o 
  -6  -1   5     1487.44     1435.24     30.16 o 
  -5  -1   5      530.60      599.85     23.52 o 
  -4  -1   5      787.19      753.29     14.52 o 
  -3  -1   5      769.75      889.80     21.62 o 
  -2  -1   5       45.38       37.10      3.21 o 
  -1  -1   5        7.76        4.18      2.61 o 
   0  -1   5      268.42      277.12      9.54 o 
   1  -1   5      302.81      238.84      9.28 o 
   2  -1   5     5119.03     5724.65     83.32 o 
   3  -1   5      185.88      197.26      7.47 o 
   4  -1   5     1432.62     1535.96     22.70 o 
   5  -1   5     1335.80     1385.31     21.86 o 
   6  -1   5      145.52      140.75      6.98 o 
   7  -1   5      115.10      118.23     11.40 o 
   8  -1   5        1.07        0.70      7.06 o 
   9  -1   5       56.84       47.17     14.50 o 
  10  -1   5       44.38       40.24     15.81 o 
 -10   0   5       14.83       13.20     12.54 o 
  -9   0   5       53.28       44.29     13.85 o 
  -8   0   5        2.06       -0.26      8.62 o 
  -7   0   5        2.40       -3.43      9.08 o 
  -6   0   5      493.56      462.26     14.61 o 
  -5   0   5     1165.27     1138.07     17.33 o 
  -4   0   5        3.07        0.97      2.25 o 
  -3   0   5        0.72       -2.66      1.77 o 
  -2   0   5      133.36      132.88      5.88 o 
  -1   0   5     1766.49     1695.94     35.02 o 
   0   0   5      677.35      708.43     17.51 o 
   1   0   5     1006.91      934.96     25.48 o 
   2   0   5        3.45       -0.43      2.12 o 
   3   0   5      862.20      886.44     13.91 o 
   4   0   5       88.67       96.53      4.76 o 
   5   0   5      283.15      275.83      7.88 o 
   6   0   5      275.95      283.08      8.76 o 
   7   0   5      684.53      666.82     14.56 o 
   8   0   5      884.79      845.85     23.27 o 
   9   0   5      380.77      388.56     19.08 o 
  10   0   5       29.21       53.70     17.64 o 
 -10   1   5      228.15      212.32     24.17 o 
  -9   1   5      115.18      127.52     18.68 o 
  -8   1   5       23.48       19.34      9.93 o 
  -7   1   5      106.84       99.56     13.46 o 
  -6   1   5      205.18      196.39      9.86 o 
  -5   1   5      648.55      702.64     23.46 o 
  -4   1   5     3031.25     3050.41     45.93 o 
  -3   1   5     1539.53     1847.21     24.42 o 
  -2   1   5      307.15      270.07      8.88 o 
  -1   1   5      297.70      322.99      9.67 o 
   0   1   5      409.60      353.24      8.16 o 
   1   1   5        4.92        3.22      1.73 o 
   2   1   5       25.48       23.23      4.83 o 
   3   1   5       81.63       71.71      5.94 o 
   4   1   5      461.44      544.49     10.19 o 
   5   1   5      482.33      489.16     10.50 o 
   6   1   5      471.13      479.12     11.15 o 
   7   1   5      458.71      431.43     15.34 o 
   8   1   5        8.95        3.17      6.90 o 
   9   1   5       37.05       29.21      9.33 o 
  10   1   5        0.30       24.30     13.98 o 
 -10   2   5        9.32       -1.83     15.29 o 
  -9   2   5        9.92       18.55     14.24 o 
  -8   2   5       75.70       97.86     15.68 o 
  -7   2   5       32.83       30.70     10.45 o 
  -6   2   5       12.27       10.42      7.25 o 
  -5   2   5        8.96       10.27      3.09 o 
  -4   2   5     1903.37     1925.15     44.94 o 
  -3   2   5     3352.20     3506.09     43.07 o 
  -2   2   5       92.92       90.91      5.23 o 
  -1   2   5      171.38      192.15      5.45 o 
   0   2   5      263.81      265.22     10.78 o 
   1   2   5      278.64      221.29      6.37 o 
   2   2   5      199.19      208.91     10.19 o 
   3   2   5     2038.97     2004.77     33.61 o 
   4   2   5      196.23      199.39      5.72 o 
   5   2   5      186.46      173.68      6.08 o 
   6   2   5        3.17       -0.81      3.08 o 
   7   2   5      159.42      157.36     10.58 o 
   8   2   5      229.43      266.17     13.81 o 
   9   2   5      232.10      270.72     24.69 o 
  10   2   5      198.48      241.32     24.96 o 
 -10   3   5        0.17       13.98     15.16 o 
  -9   3   5       98.21      120.47     18.68 o 
  -8   3   5      766.52      673.54     31.36 o 
  -7   3   5      138.70      154.57     16.33 o 
  -6   3   5       50.90       41.89      5.77 o 
  -5   3   5       64.47       56.45     10.00 o 
  -4   3   5        5.99        3.26      2.58 o 
  -3   3   5     2040.95     2053.67     27.02 o 
  -2   3   5     9641.80    10614.79    145.69 o 
  -1   3   5     1934.86     2097.56     26.69 o 
   0   3   5       69.87       85.86      6.92 o 
   1   3   5      361.54      393.44      9.26 o 
   2   3   5       16.85       27.81      2.87 o 
   3   3   5      179.90      177.58      6.39 o 
   4   3   5      192.13      197.39      5.64 o 
   5   3   5      477.93      486.41      9.98 o 
   6   3   5       43.35       24.62     11.56 o 
   7   3   5       76.17       66.49      9.54 o 
   8   3   5       82.38       68.80     15.68 o 
   9   3   5        5.89        0.26     12.94 o 
  10   3   5        0.72       -8.36     13.98 o 
  -9   4   5        4.24       10.06     13.07 o 
  -8   4   5       26.57       19.08     12.15 o 
  -7   4   5        0.00        4.26      5.51 o 
  -6   4   5      144.03      134.90     13.20 o 
  -5   4   5      112.95      109.92     17.70 o 
  -4   4   5     1589.45     1612.81     29.34 o 
  -3   4   5      758.95      651.54     15.87 o 
  -2   4   5     3091.55     3161.72     48.15 o 
  -1   4   5     2961.32     3178.06     39.23 o 
   0   4   5       15.46       14.42      3.14 o 
   1   4   5      387.36      398.28      9.82 o 
   2   4   5     2088.69     2313.09     36.63 o 
   3   4   5       39.23       47.33      4.18 o 
   4   4   5       47.70       45.83      4.64 o 
   5   4   5      538.74      547.47     13.12 o 
   6   4   5       20.55       28.40      5.62 o 
   7   4   5      128.24      112.89     15.16 o 
   8   4   5        6.29        7.71     10.98 o 
   9   4   5       40.69       56.31     15.16 o 
  10   4   5       24.92       53.57     19.34 o 
  -9   5   5       60.07       30.97     14.11 o 
  -8   5   5       38.69       39.46     12.67 o 
  -7   5   5      116.36       97.12      9.59 o 
  -6   5   5     2516.69     2388.97     42.73 o 
  -5   5   5       35.86       27.54      5.37 o 
  -4   5   5       32.80       19.54      4.49 o 
  -3   5   5        4.52        6.17     11.37 o 
  -2   5   5      107.45      119.23      6.49 o 
  -1   5   5     1445.69     1519.58     49.02 o 
   0   5   5    10046.95    10187.40    204.48 o 
   1   5   5       62.17       35.32      3.70 o 
   2   5   5     1510.26     1502.65     31.29 o 
   3   5   5     1674.13     1791.96     40.11 o 
   4   5   5        0.03       -3.20      2.68 o 
   5   5   5       61.72       65.32      5.15 o 
   6   5   5      244.24      233.49     18.03 o 
   7   5   5       41.79       47.69     12.80 o 
   8   5   5        1.56      -14.37     12.54 o 
   9   5   5        4.57        0.52     13.85 o 
  10   5   5        1.97       14.37     18.29 o 
  -8   6   5        0.13       -2.87     10.98 o 
  -7   6   5       44.68       25.67      7.69 o 
  -6   6   5       25.87       22.87      6.79 o 
  -5   6   5       60.19       54.09      6.99 o 
  -4   6   5      384.14      366.37     12.61 o 
  -3   6   5       71.98       77.28      6.92 o 
  -2   6   5      421.18      435.62     12.46 o 
  -1   6   5      310.09      397.80     10.73 o 
   0   6   5     1224.49     1194.86     32.60 o 
   1   6   5     1403.30     1481.63     26.59 o 
   2   6   5       43.89       52.22     10.19 o 
   3   6   5      554.75      580.90     13.98 o 
   4   6   5      521.55      553.22     13.46 o 
   5   6   5       26.57       22.96      4.12 o 
   6   6   5       29.62       34.10     10.84 o 
   7   6   5       40.95       45.86     13.85 o 
   8   6   5        9.10       10.84     14.37 o 
   9   6   5        8.07       14.89     15.03 o 
  10   6   5       13.05        9.41     16.85 o 
  -8   7   5       10.45       -6.79     13.59 o 
  -7   7   5       12.94        0.65     10.32 o 
  -6   7   5       33.51       30.63      7.53 o 
  -5   7   5        4.12        4.11      5.93 o 
  -4   7   5     3270.03     3157.55     53.38 o 
  -3   7   5       67.21       61.72     10.13 o 
  -2   7   5       51.73       56.71      8.49 o 
  -1   7   5        0.01       -5.36      4.83 o 
   0   7   5       37.68       33.57      5.26 o 
   1   7   5      637.62      606.11     19.40 o 
   2   7   5     2914.73     2789.45     45.72 o 
   3   7   5       51.26       44.75      5.48 o 
   4   7   5      175.27      199.57     14.18 o 
   5   7   5       47.79       35.80     12.67 o 
   6   7   5       12.11        2.35      9.93 o 
   7   7   5       14.36       -2.74     10.45 o 
   8   7   5       74.01       74.47     18.42 o 
   9   7   5       21.33       30.84     16.85 o 
  -7   8   5      321.74      294.15     14.99 o 
  -6   8   5       20.56       15.54      8.17 o 
  -5   8   5      256.27      248.48     12.63 o 
  -4   8   5       10.43       16.48      6.40 o 
  -3   8   5      190.94      169.59     13.46 o 
  -2   8   5      251.62      247.07     15.42 o 
  -1   8   5      143.38      149.99     12.80 o 
   0   8   5      426.08      424.25     18.03 o 
   1   8   5      229.67      235.32     10.06 o 
   2   8   5      742.72      717.93     17.69 o 
   3   8   5       89.10       96.82      7.46 o 
   4   8   5       41.35       40.97      6.47 o 
   5   8   5       35.68       46.78     11.89 o 
   6   8   5       69.17       78.39     15.29 o 
   7   8   5        4.27        6.27     12.41 o 
   8   8   5       39.59       36.32     16.59 o 
   9   8   5       67.11      107.14     24.17 o 
  -7   9   5        5.24        0.30      8.46 o 
  -6   9   5       56.98       58.38     10.22 o 
  -5   9   5       34.08       33.92      8.07 o 
  -4   9   5      739.46      698.50     27.96 o 
  -3   9   5      271.06      267.59     16.99 o 
  -2   9   5     2797.28     2790.85     67.29 o 
  -1   9   5      176.93      167.11     12.94 o 
   0   9   5      108.95      137.71     12.67 o 
   1   9   5        9.29        3.67      4.74 o 
   2   9   5      166.98      156.48      9.53 o 
   3   9   5      148.01      130.61     23.52 o 
   4   9   5      207.81      185.66     19.14 o 
   5   9   5       21.86       37.50     14.50 o 
   6   9   5       19.99       26.65     13.46 o 
   7   9   5        7.21       12.02     15.42 o 
   8   9   5        0.52      -23.52     15.68 o 
  -6  10   5      503.06      589.00     29.66 o 
  -5  10   5      389.82      434.44     23.91 o 
  -4  10   5        1.91       10.06     10.19 o 
  -3  10   5      377.45      325.47     19.47 o 
  -2  10   5        0.32        1.70      9.28 o 
  -1  10   5      123.67      149.08     14.63 o 
   0  10   5        7.26       -6.79      8.23 o 
   1  10   5       23.04        6.40      8.36 o 
   2  10   5       77.20       92.46      8.51 o 
   3  10   5        0.00       -9.17      6.11 o 
   4  10   5       76.47       56.31     14.50 o 
   5  10   5        9.03       -1.83     12.80 o 
   6  10   5        5.75       -9.02     13.46 o 
   7  10   5       37.92       62.72     19.99 o 
  -5  11   5        0.19        3.27     11.63 o 
  -4  11   5      171.71      189.45     19.08 o 
  -3  11   5       65.46       60.76     13.33 o 
  -2  11   5      595.21      575.55     26.65 o 
  -1  11   5       22.04       26.00     11.11 o 
   0  11   5     1094.01     1170.82     37.89 o 
   1  11   5       16.86        8.62      9.41 o 
   2  11   5      111.34      144.12     14.11 o 
   3  11   5        1.36       -4.25      6.18 o 
   4  11   5       37.86       43.77     15.42 o 
   5  11   5        1.83       -7.58     14.37 o 
   6  11   5       55.69       38.02     16.99 o 
  -3  12   5      148.30      193.77     19.60 o 
  -2  12   5        0.01       -6.27     10.45 o 
  -1  12   5      127.75      133.01     16.33 o 
   0  12   5        0.06       -5.88      9.54 o 
   1  12   5       52.17       57.23     12.41 o 
   2  12   5        0.95        8.36     10.71 o 
   4  12   5       85.52       98.78     20.77 o 
   5  12   5       39.13       56.44     19.60 o 
   0  13   5       51.33       42.07     14.37 o 
   1  13   5        1.80        3.14     12.02 o 
   2  13   5      147.80      132.49     17.12 o 
  -2 -11   6       43.25       60.89     20.25 o 
  -1 -11   6       15.48       20.64     11.44 o 
   0 -11   6        3.25       -4.70     14.50 o 
  -5 -10   6        0.01       -5.62     16.46 o 
  -4 -10   6        0.14      -11.24     14.63 o 
  -3 -10   6        0.12      -15.94     14.63 o 
  -2 -10   6       25.13       23.26     16.46 o 
  -1 -10   6      374.54      363.77     25.94 o 
   0 -10   6      180.12      195.15     25.87 o 
   1 -10   6        7.55       13.20     12.54 o 
   2 -10   6        7.56       13.72     13.59 o 
   3 -10   6        0.48       17.25     14.24 o 
  -6  -9   6        5.64      -15.68     15.55 o 
  -5  -9   6       62.38       75.00     19.60 o 
  -4  -9   6       53.63       22.08     16.20 o 
  -3  -9   6       32.03        7.19     13.59 o 
  -2  -9   6      282.24      250.67     29.01 o 
  -1  -9   6      489.70      454.52     17.52 o 
   0  -9   6      124.85      120.64     18.36 o 
   1  -9   6       50.79       36.38      9.60 o 
   2  -9   6        7.97       -2.35     11.11 o 
   3  -9   6        3.58        5.36     12.28 o 
   4  -9   6        2.47       -2.74     11.89 o 
   5  -9   6       54.70       85.19     16.99 o 
  -7  -8   6        1.01       -3.92     17.12 o 
  -6  -8   6        0.10       11.50     16.59 o 
  -5  -8   6       91.18      128.96     20.64 o 
  -4  -8   6      124.26      143.72     20.12 o 
  -3  -8   6        0.77      -16.46     10.98 o 
  -2  -8   6        0.04       -4.24      6.57 o 
  -1  -8   6        0.19       -8.91      6.61 o 
   0  -8   6       70.22       89.39     10.12 o 
   1  -8   6      666.07      732.53     21.75 o 
   2  -8   6      552.72      557.01     19.21 o 
   3  -8   6      103.80      111.71     15.42 o 
   4  -8   6       63.35       66.90     14.37 o 
   5  -8   6        2.53       -6.92     11.76 o 
   6  -8   6        3.08       13.33     13.72 o 
  -8  -7   6       32.05       28.74     18.03 o 
  -7  -7   6        5.32      -11.89     13.59 o 
  -6  -7   6        1.51       -1.83     12.67 o 
  -5  -7   6        5.77       -0.39     12.80 o 
  -4  -7   6        0.06        2.87     11.24 o 
  -3  -7   6      456.57      460.06     22.60 o 
  -2  -7   6       45.46       35.31      8.62 o 
  -1  -7   6       41.86       33.04      6.94 o 
   0  -7   6       63.96       62.00     12.28 o 
   1  -7   6      511.63      472.44     16.08 o 
   2  -7   6      215.18      226.33     14.18 o 
   3  -7   6       15.66       14.50     10.32 o 
   4  -7   6       31.08       24.17     12.28 o 
   5  -7   6        1.91       -1.18      9.80 o 
   6  -7   6       88.07       56.57     14.24 o 
   7  -7   6       82.41      107.27     18.42 o 
  -8  -6   6       64.21       55.92     19.99 o 
  -7  -6   6        0.12       -1.44     14.63 o 
  -6  -6   6       20.79       17.77     13.98 o 
  -5  -6   6      202.48      195.46     18.42 o 
  -4  -6   6       16.74       18.42     11.76 o 
  -3  -6   6      420.15      403.36     19.21 o 
  -2  -6   6      474.22      449.90     14.22 o 
  -1  -6   6       79.46       91.37      7.88 o 
   0  -6   6        0.67        5.22      5.24 o 
   1  -6   6       67.78       77.74     10.71 o 
   2  -6   6      227.55      246.42     16.99 o 
   3  -6   6      532.70      577.77     24.82 o 
   4  -6   6      896.58      837.91     31.36 o 
   5  -6   6      294.83      308.87     20.51 o 
   6  -6   6        1.19        8.36     10.45 o 
   7  -6   6       72.06       62.19     13.85 o 
   8  -6   6       43.80       38.94     16.20 o 
  -9  -5   6       98.21       83.10     20.51 o 
  -8  -5   6      195.88      247.73     25.61 o 
  -7  -5   6      140.77      190.63     21.04 o 
  -6  -5   6      165.48      207.88     20.51 o 
  -5  -5   6       15.56        6.66      9.93 o 
  -4  -5   6        0.05        0.13      9.41 o 
  -3  -5   6      116.69       97.12      7.39 o 
  -2  -5   6       31.32       22.11      5.15 o 
  -1  -5   6     1317.08     1363.57     26.94 o 
   0  -5   6      332.36      337.56     11.72 o 
   1  -5   6      689.17      698.89     23.91 o 
   2  -5   6      105.76      117.98     11.50 o 
   3  -5   6      330.21      341.54     17.77 o 
   4  -5   6       43.83       42.07      9.54 o 
   5  -5   6       61.96       44.03     10.58 o 
   6  -5   6       41.88       31.62     11.76 o 
   7  -5   6       27.08       17.64     11.11 o 
   8  -5   6       89.95      106.22     16.07 o 
  -9  -4   6        2.77      -12.08      8.38 o 
  -8  -4   6      217.73      228.91     22.73 o 
  -7  -4   6      215.07      203.17     18.81 o 
  -6  -4   6       77.22       64.94     13.20 o 
  -5  -4   6       33.54       29.27     10.71 o 
  -4  -4   6       48.92       50.92      5.73 o 
  -3  -4   6        9.35       -1.05      3.83 o 
  -2  -4   6     1191.63     1184.05     23.39 o 
  -1  -4   6      506.19      473.87     13.12 o 
   0  -4   6      956.25      979.80     27.31 o 
   1  -4   6      165.05      178.35     11.11 o 
   2  -4   6        0.98        1.31      5.62 o 
   3  -4   6        4.31       13.20      6.27 o 
   4  -4   6      557.83      589.92     22.87 o 
   5  -4   6       83.04      122.95     13.46 o 
   6  -4   6      727.96      702.02     28.35 o 
   7  -4   6      199.03      216.37     18.68 o 
   8  -4   6       21.61       37.76     13.59 o 
   9  -4   6       70.24       64.28     15.16 o 
  -9  -3   6        7.17        2.33      8.91 o 
  -8  -3   6      101.98       77.48     17.12 o 
  -7  -3   6      515.52      532.82     27.57 o 
  -6  -3   6      783.47      732.34     30.70 o 
  -5  -3   6      758.02      767.35     30.31 o 
  -4  -3   6      982.54     1046.98     20.28 o 
  -3  -3   6      728.06      761.02     16.31 o 
  -2  -3   6      342.10      348.18     10.07 o 
  -1  -3   6      129.05      151.43      9.02 o 
   0  -3   6      212.66      186.71      9.93 o 
   1  -3   6     1258.79     1384.97     34.36 o 
   2  -3   6      685.80      744.09     23.00 o 
   3  -3   6      467.71      437.05     17.51 o 
   4  -3   6      227.30      275.82     14.76 o 
   5  -3   6       74.70       77.74      9.93 o 
   6  -3   6       20.45       10.94      6.21 o 
   7  -3   6       14.09       19.06      8.32 o 
   8  -3   6       15.97       22.43     10.91 o 
   9  -3   6       24.87       25.09     14.11 o 
 -10  -2   6       20.01       36.98     17.64 o 
  -9  -2   6        0.14      -13.59     11.76 o 
  -8  -2   6       90.44       99.34     11.08 o 
  -7  -2   6        0.09        1.05     10.19 o 
  -6  -2   6      267.14      224.47     17.51 o 
  -5  -2   6      248.59      275.43     17.38 o 
  -4  -2   6        6.62        2.93      4.77 o 
  -3  -2   6       63.38       76.69      5.08 o 
  -2  -2   6      214.60      233.03      7.71 o 
  -1  -2   6     1680.17     1890.48     41.03 o 
   0  -2   6     1120.24     1276.39     30.31 o 
   1  -2   6      706.33      634.47     18.81 o 
   2  -2   6      195.78      220.94     10.71 o 
   3  -2   6       21.60       13.72      4.83 o 
   4  -2   6        0.02       -0.64      3.82 o 
   5  -2   6       21.88       18.91      4.24 o 
   6  -2   6        3.75        4.61      5.41 o 
   7  -2   6        0.15       -5.98      4.90 o 
   8  -2   6      716.38      734.84     18.18 o 
   9  -2   6      276.31      285.36     23.13 o 
 -10  -1   6      167.94      159.40     22.21 o 
  -9  -1   6       38.83       53.70     14.63 o 
  -8  -1   6       28.75       15.99      7.67 o 
  -7  -1   6        1.10       -3.23      5.58 o 
  -6  -1   6      461.26      455.99     22.08 o 
  -5  -1   6       11.85       13.72      6.66 o 
  -4  -1   6      756.16      810.42     15.86 o 
  -3  -1   6     1259.44     1259.97     22.22 o 
  -2  -1   6     1398.85     1403.00     30.97 o 
  -1  -1   6      556.55      535.43     15.03 o 
   0  -1   6      196.42      216.24      8.75 o 
   1  -1   6       17.15       12.80      3.66 o 
   2  -1   6      147.99      146.99      8.23 o 
   3  -1   6      843.81      861.42     18.13 o 
   4  -1   6     1105.79     1119.37     22.63 o 
   5  -1   6      158.34      157.07      6.87 o 
   6  -1   6       52.30       58.00      7.70 o 
   7  -1   6       78.87       76.14      6.80 o 
   8  -1   6       76.97       94.24     11.30 o 
   9  -1   6        3.24      -14.63     10.98 o 
 -10   0   6        0.22        0.26     13.33 o 
  -9   0   6       49.60       37.11     13.85 o 
  -8   0   6       82.20       75.00     14.63 o 
  -7   0   6       20.39        9.35      6.26 o 
  -6   0   6      630.12      594.03     17.36 o 
  -5   0   6     1012.97     1055.54     16.77 o 
  -4   0   6       62.64       74.02      4.55 o 
  -3   0   6      141.12      130.28      5.36 o 
  -2   0   6        0.80       -3.33      2.22 o 
  -1   0   6       16.00       12.54      2.74 o 
   0   0   6      119.56       94.07      5.62 o 
   1   0   6      102.09       85.15      9.47 o 
   2   0   6      772.44      744.85     15.41 o 
   3   0   6      159.42      135.83      8.95 o 
   4   0   6      503.29      498.14     10.30 o 
   5   0   6      249.76      247.61     10.90 o 
   6   0   6       22.31       12.88      4.15 o 
   7   0   6      197.23      186.17      8.30 o 
   8   0   6      152.60      145.64     32.34 o 
   9   0   6       18.51       19.16      9.51 o 
 -10   1   6        7.52        3.53     15.42 o 
  -9   1   6        2.08        3.40     11.50 o 
  -8   1   6      105.07      127.52     16.33 o 
  -7   1   6       11.74        8.49      9.28 o 
  -6   1   6       32.34       27.20      6.05 o 
  -5   1   6      107.27       99.67      5.05 o 
  -4   1   6     1651.15     1783.90     24.64 o 
  -3   1   6       76.15       72.88      3.62 o 
  -2   1   6     4515.65     4709.81     90.68 o 
  -1   1   6      204.63      142.42      6.53 o 
   0   1   6      194.38      177.82      7.32 o 
   1   1   6       10.26        1.54      1.76 o 
   2   1   6      399.37      438.85     10.73 o 
   3   1   6        2.51        0.18      3.22 o 
   4   1   6        5.10       -1.18      2.33 o 
   5   1   6     1112.94     1108.11     18.04 o 
   6   1   6     1959.74     1967.06     28.79 o 
   7   1   6      430.40      447.86     15.89 o 
   8   1   6       50.61       56.66     15.68 o 
   9   1   6       90.27      101.13     17.12 o 
  10   1   6        7.41       13.72     16.07 o 
 -10   2   6        4.83       -2.35     14.24 o 
  -9   2   6       12.64       13.59     12.67 o 
  -8   2   6       10.71       18.81     11.37 o 
  -7   2   6        0.02       23.26      8.49 o 
  -6   2   6       82.57       77.54      6.64 o 
  -5   2   6       20.96       39.42      3.95 o 
  -4   2   6      785.14      832.39     13.97 o 
  -3   2   6     2156.70     2347.36     30.57 o 
  -2   2   6       14.39        9.63      3.01 o 
  -1   2   6      515.15      537.69     10.80 o 
   0   2   6       17.57       10.65      2.34 o 
   1   2   6      161.26      155.42      5.68 o 
   2   2   6      278.21      255.87      7.66 o 
   3   2   6       57.07       65.47      5.49 o 
   4   2   6        0.19        0.68      2.42 o 
   5   2   6       15.66        5.33      3.07 o 
   6   2   6      762.31      803.35     15.10 o 
   7   2   6       35.31       28.54      6.90 o 
   8   2   6       27.43       23.78     11.11 o 
   9   2   6       22.81        3.53     12.54 o 
  10   2   6      121.62      123.73     21.95 o 
  -9   3   6        3.43      -10.06     12.02 o 
  -8   3   6      126.15      133.92     17.64 o 
  -7   3   6      269.59      259.75     19.47 o 
  -6   3   6      116.99      116.33      7.90 o 
  -5   3   6      113.55      110.55      7.36 o 
  -4   3   6       16.02       13.16      2.89 o 
  -3   3   6      103.52      100.52      4.47 o 
  -2   3   6      838.48      890.06     19.79 o 
  -1   3   6      215.89      247.36      7.20 o 
   0   3   6     2487.69     2452.63     30.63 o 
   1   3   6       76.72      104.01      5.10 o 
   2   3   6     2233.53     2262.43     36.10 o 
   3   3   6      922.93      982.02     18.82 o 
   4   3   6      364.61      373.17      8.68 o 
   5   3   6      165.62      156.90      6.01 o 
   6   3   6       91.72       91.11      9.35 o 
   7   3   6      621.56      614.35     28.48 o 
   8   3   6      544.35      497.67     28.35 o 
   9   3   6       22.40       24.30     14.24 o 
  10   3   6       11.48        9.02     15.94 o 
  -9   4   6      244.20      232.31     24.04 o 
  -8   4   6        4.99        4.44     10.84 o 
  -7   4   6       11.65       20.77     10.84 o 
  -6   4   6       15.31        6.31      5.37 o 
  -5   4   6      129.09      147.03      8.58 o 
  -4   4   6      308.57      339.27     12.94 o 
  -3   4   6      416.83      532.21     13.30 o 
  -2   4   6      637.39      766.47     24.24 o 
  -1   4   6     2892.26     2964.34     37.13 o 
   0   4   6        3.08       -0.85      1.84 o 
   1   4   6       63.73       60.81      5.16 o 
   2   4   6        1.60       -0.49      3.01 o 
   3   4   6      375.60      378.38     10.05 o 
   4   4   6      901.59      941.71     17.51 o 
   5   4   6       31.03       31.42      4.65 o 
   6   4   6       12.95       15.81      9.15 o 
   7   4   6        3.27        6.66      9.93 o 
   8   4   6       64.02       93.68     15.42 o 
   9   4   6       10.68        4.83     13.72 o 
  10   4   6        5.05        5.49     16.07 o 
  -9   5   6       44.29       46.78     15.55 o 
  -8   5   6       53.76       69.77     16.99 o 
  -7   5   6      136.41      144.78     10.77 o 
  -6   5   6        2.76       -2.21      5.88 o 
  -5   5   6       15.23        6.46      5.04 o 
  -4   5   6     1154.24     1221.95     45.53 o 
  -3   5   6      217.12      206.29      8.67 o 
  -2   5   6      128.30      141.61      6.98 o 
  -1   5   6       24.51       18.34      2.91 o 
   0   5   6     1035.46     1075.90     20.27 o 
   1   5   6      793.92      818.00     29.53 o 
   2   5   6        0.39        3.25      2.82 o 
   3   5   6      154.48      154.57      6.85 o 
   4   5   6     1353.31     1334.34     24.71 o 
   5   5   6      196.13      210.68      8.21 o 
   6   5   6       88.13       68.20     12.54 o 
   7   5   6      117.85      127.65     16.20 o 
   8   5   6       18.32       21.69     13.33 o 
   9   5   6       95.02       87.15     17.64 o 
  10   5   6       92.90       97.47     20.77 o 
  -8   6   6      648.03      600.37     31.36 o 
  -7   6   6      247.82      252.41     12.77 o 
  -6   6   6       28.77        8.04      6.19 o 
  -5   6   6       56.04       58.54      7.60 o 
  -4   6   6       16.74       13.48      5.19 o 
  -3   6   6      378.20      379.34     12.31 o 
  -2   6   6       74.62       75.84      6.27 o 
  -1   6   6       37.91       21.77      3.96 o 
   0   6   6     3745.14     4028.81     61.46 o 
   1   6   6     4298.63     4384.02     66.48 o 
   2   6   6      276.60      300.51     23.85 o 
   3   6   6        0.56        1.29      3.19 o 
   4   6   6        0.34       -1.61      3.17 o 
   5   6   6       13.05       12.60      4.05 o 
   6   6   6      109.31      106.09     15.81 o 
   7   6   6        1.08        3.79     12.41 o 
   8   6   6        0.01       -7.58     12.15 o 
   9   6   6        3.55       -4.83     14.11 o 
  -8   7   6        7.84      -10.71     13.46 o 
  -7   7   6        0.49      -10.40      6.93 o 
  -6   7   6       85.66      100.21     10.01 o 
  -5   7   6      165.05      143.01     13.00 o 
  -4   7   6        0.67        4.07      6.08 o 
  -3   7   6       27.83       24.62      5.62 o 
  -2   7   6      307.47      312.10     13.59 o 
  -1   7   6       44.23       37.76      6.79 o 
   0   7   6       43.57       63.04     13.26 o 
   1   7   6      156.92      137.68      7.57 o 
   2   7   6      768.19      815.75     26.20 o 
   3   7   6      404.10      408.55     12.34 o 
   4   7   6        5.53       -3.98      4.25 o 
   5   7   6        0.26       -5.96      3.97 o 
   6   7   6       17.40        7.97     11.50 o 
   7   7   6       53.57       42.73     14.37 o 
   8   7   6       35.38       49.13     17.77 o 
   9   7   6        0.00      -17.38     16.20 o 
  -7   8   6      116.05      150.26     13.37 o 
  -6   8   6      999.55     1044.81     26.81 o 
  -5   8   6       83.41       79.15     13.13 o 
  -4   8   6       87.83      106.60      9.47 o 
  -3   8   6       20.98       21.46      5.95 o 
  -2   8   6       26.77       16.85      6.92 o 
  -1   8   6        0.48       -2.87      5.75 o 
   0   8   6       75.48       60.23      8.62 o 
   1   8   6      512.34      486.97     13.97 o 
   2   8   6      625.39      651.66     16.60 o 
   3   8   6      684.02      694.17     17.49 o 
   4   8   6       44.49       46.97      6.15 o 
   5   8   6       13.70       12.80     10.06 o 
   6   8   6        0.41       -0.52     11.50 o 
   7   8   6        0.34      -12.54     12.80 o 
   8   8   6       71.61      112.63     19.99 o 
   9   8   6       14.51       16.46     19.08 o 
  -6   9   6        2.50       -5.46      7.83 o 
  -5   9   6        1.10       -6.65      7.19 o 
  -4   9   6       67.77       66.77     11.89 o 
  -3   9   6       23.18       19.60      9.28 o 
  -2   9   6       72.59       64.94     10.45 o 
  -1   9   6      141.02      139.54     13.46 o 
   0   9   6       27.33       29.79      7.71 o 
   1   9   6       67.11       73.69      7.15 o 
   2   9   6       41.32       62.19     15.09 o 
   3   9   6       96.39      106.92      9.86 o 
   4   9   6      166.20      178.77     10.30 o 
   5   9   6       44.23       53.05     13.72 o 
   6   9   6        2.48        6.53     13.85 o 
   7   9   6       11.13       19.47     16.46 o 
   8   9   6       24.40       10.58     16.85 o 
  -6  10   6       85.11       80.49     15.29 o 
  -5  10   6        3.28       -4.31     10.84 o 
  -4  10   6      521.49      545.76     25.87 o 
  -3  10   6      188.59      168.03     17.25 o 
  -2  10   6        9.65        2.61      9.15 o 
  -1  10   6        1.64       -2.35      9.28 o 
   0  10   6       14.77       18.16      9.02 o 
   1  10   6        0.00        0.39      7.19 o 
   2  10   6       42.95       38.14     11.04 o 
   3  10   6       17.02       13.95      6.86 o 
   4  10   6       16.86       -0.91     11.11 o 
   5  10   6      187.16      197.95     20.77 o 
   6  10   6        1.10      -20.58     13.72 o 
   7  10   6       16.50        3.66     16.59 o 
  -4  11   6        5.67       -4.70     12.02 o 
  -3  11   6       11.57        0.65     10.45 o 
  -2  11   6       35.81       37.24     11.24 o 
  -1  11   6        7.36        7.97      9.67 o 
   0  11   6       18.12        8.10      8.88 o 
   1  11   6       14.04       -2.87      9.15 o 
   2  11   6       17.25       15.03      9.93 o 
   3  11   6       26.72       35.91      8.14 o 
   4  11   6       55.64       60.36     15.68 o 
   5  11   6       46.28       62.58     17.64 o 
   6  11   6       90.41      101.26     21.04 o 
  -3  12   6       13.88        4.57     12.67 o 
  -2  12   6      344.66      320.63     21.82 o 
  -1  12   6      200.94      222.25     18.55 o 
   0  12   6       78.13       83.36     14.37 o 
   1  12   6        1.95        4.57     10.32 o 
   2  12   6       18.91       12.02     11.24 o 
   4  12   6        2.63       -3.01     16.20 o 
   5  12   6       20.24       11.63     15.55 o 
   0  13   6        6.14        3.01     12.28 o 
   1  13   6        5.62      -17.05     11.37 o 
   2  13   6        0.18       -5.36     12.02 o 
  -4 -10   7       17.14       -1.70     16.85 o 
  -3 -10   7       49.16       23.65     15.68 o 
  -2 -10   7       40.53       15.55     17.51 o 
  -1 -10   7       10.95       17.42     10.36 o 
   0 -10   7      239.48      238.74     16.58 o 
   1 -10   7       51.34       53.96     15.42 o 
   2 -10   7       36.14       19.73     15.03 o 
  -5  -9   7       21.00       -5.49     16.46 o 
  -4  -9   7       16.73       16.20     15.29 o 
  -3  -9   7      201.16      184.36     22.08 o 
  -2  -9   7       97.68      114.64     12.01 o 
  -1  -9   7      125.26      120.03     12.21 o 
   0  -9   7       20.42       25.62      9.39 o 
   1  -9   7       42.95       38.83      9.70 o 
   2  -9   7       62.03       68.86     15.55 o 
   3  -9   7       11.65       -5.23     11.89 o 
   4  -9   7       42.82       46.78     16.33 o 
  -6  -8   7       25.38       31.62     16.20 o 
  -5  -8   7        3.37        1.31     13.20 o 
  -4  -8   7      134.25      120.07     19.99 o 
  -3  -8   7      294.50      258.31     22.87 o 
  -2  -8   7      124.04      139.77     11.80 o 
  -1  -8   7      185.71      207.03     13.13 o 
   0  -8   7      138.43      145.34     12.22 o 
   1  -8   7        7.59       10.55      7.94 o 
   2  -8   7     1225.75     1208.14     40.96 o 
   3  -8   7        3.31       -3.27     11.11 o 
   4  -8   7       30.07       34.36     12.41 o 
   5  -8   7      199.22      250.86     24.04 o 
  -7  -7   7       12.91       14.89     17.64 o 
  -6  -7   7      148.33      179.13     21.82 o 
  -5  -7   7       78.96       67.81     16.72 o 
  -4  -7   7       20.96       35.67     14.11 o 
  -3  -7   7       17.47        5.75     10.71 o 
  -2  -7   7        2.19       -8.08      5.39 o 
  -1  -7   7      178.22      189.32     12.05 o 
   0  -7   7      489.17      489.40     16.71 o 
   1  -7   7       55.67       40.96      8.33 o 
   2  -7   7      304.72      280.52     19.34 o 
   3  -7   7      442.33      440.32     23.52 o 
   4  -7   7        0.79       11.76     10.58 o 
   5  -7   7        1.23        9.80     12.02 o 
   6  -7   7      113.44      108.58     18.29 o 
  -8  -6   7        1.97       -8.10     16.07 o 
  -7  -6   7        4.33      -15.68     12.94 o 
  -6  -6   7        0.53        1.83     12.02 o 
  -5  -6   7      182.96      189.32     21.56 o 
  -4  -6   7       47.39       54.88     13.33 o 
  -3  -6   7       81.56       58.73      7.77 o 
  -2  -6   7      409.80      373.00     13.80 o 
  -1  -6   7      533.38      483.27     15.53 o 
   0  -6   7      111.22      113.64     20.71 o 
   1  -6   7      327.96      295.16     17.25 o 
   2  -6   7      334.56      331.48     19.34 o 
   3  -6   7       31.46       30.97     10.06 o 
   4  -6   7     2360.76     2292.65     60.76 o 
   5  -6   7        5.28       15.29     10.84 o 
   6  -6   7       81.22       65.20     14.11 o 
   7  -6   7        9.00       -3.40     13.20 o 
  -8  -5   7       16.85       -1.70     15.42 o 
  -7  -5   7        4.39      -16.99     11.76 o 
  -6  -5   7       32.09       11.11     12.15 o 
  -5  -5   7      191.79      192.85     18.03 o 
  -4  -5   7      738.21      807.33     33.84 o 
  -3  -5   7      137.42      144.88      8.85 o 
  -2  -5   7       59.28       74.78      7.13 o 
  -1  -5   7        0.47       -2.76      4.25 o 
   0  -5   7       54.59       66.37      9.67 o 
   1  -5   7       60.08       77.48      9.67 o 
   2  -5   7     2111.74     2098.75     52.79 o 
   3  -5   7      174.21      162.80     13.20 o 
   4  -5   7      193.95      194.68     15.29 o 
   5  -5   7      410.53      415.10     22.34 o 
   6  -5   7       33.77       20.77     11.89 o 
   7  -5   7       41.71       50.56     13.72 o 
   8  -5   7       54.42       60.49     14.50 o 
  -9  -4   7      130.79      136.41     22.08 o 
  -8  -4   7      101.13      116.68     19.08 o 
  -7  -4   7       68.31       75.39     17.51 o 
  -6  -4   7       10.34        7.97     10.84 o 
  -5  -4   7        0.39        4.31     10.06 o 
  -4  -4   7        3.14        5.62      8.88 o 
  -3  -4   7      694.12      694.66     16.65 o 
  -2  -4   7      588.87      599.96     15.34 o 
  -1  -4   7        0.52       -4.94      3.84 o 
   0  -4   7        0.55       -3.27      5.10 o 
   1  -4   7      107.45      115.37     10.45 o 
   2  -4   7       77.52       85.45      9.67 o 
   3  -4   7       58.95       61.41      9.41 o 
   4  -4   7      218.02      229.04     15.03 o 
   5  -4   7       26.76       39.98      9.41 o 
   6  -4   7     1258.71     1248.04     39.46 o 
   7  -4   7       20.93       30.18     12.41 o 
   8  -4   7       36.70       21.17     12.15 o 
  -9  -3   7      117.62      121.80     35.15 o 
  -8  -3   7      129.48      141.11     18.68 o 
  -7  -3   7        9.98       11.89     12.28 o 
  -6  -3   7        2.01       -0.78      9.02 o 
  -5  -3   7        3.34        9.02      8.88 o 
  -4  -3   7       79.01       80.57      6.21 o 
  -3  -3   7      104.66      114.46     14.83 o 
  -2  -3   7     2698.71     2795.37     45.50 o 
  -1  -3   7      510.47      572.28     18.03 o 
   0  -3   7       94.86       89.50      8.10 o 
   1  -3   7        0.35        1.18      4.31 o 
   2  -3   7       77.31       83.10      8.75 o 
   3  -3   7      364.03      339.06     15.81 o 
   4  -3   7     1403.71     1477.35     39.98 o 
   5  -3   7      799.31      752.07     26.92 o 
   6  -3   7       64.63       62.98     11.50 o 
   7  -3   7       72.54       65.36     15.22 o 
   8  -3   7        1.37       -3.66      9.80 o 
   9  -3   7       65.11       62.06     18.03 o 
  -9  -2   7       37.21       29.69     10.04 o 
  -8  -2   7       79.51       58.90      9.67 o 
  -7  -2   7      538.16      545.50     27.18 o 
  -6  -2   7      275.22      327.82     20.64 o 
  -5  -2   7     1189.39     1173.17     39.07 o 
  -4  -2   7      203.04      225.51      8.11 o 
  -3  -2   7       85.23       91.45     10.06 o 
  -2  -2   7       28.88       28.88      4.44 o 
  -1  -2   7     4467.61     5215.59    102.44 o 
   0  -2   7      828.39      889.26     23.91 o 
   1  -2   7     1253.58     1434.10     34.75 o 
   2  -2   7        1.21        0.65      3.79 o 
   3  -2   7      332.81      373.94     15.42 o 
   4  -2   7      546.14      586.45     16.06 o 
   5  -2   7        7.83        6.72      4.80 o 
   6  -2   7      131.04      117.75      8.89 o 
   7  -2   7      134.18      139.63      9.32 o 
   8  -2   7      678.21      665.73     17.39 o 
   9  -2   7        4.52       -9.28     12.02 o 
  -9  -1   7       27.50       21.95     13.33 o 
  -8  -1   7       11.48       12.65      8.21 o 
  -7  -1   7      246.79      217.17     12.66 o 
  -6  -1   7      277.97      282.61     18.55 o 
  -5  -1   7       10.46        2.09      8.23 o 
  -4  -1   7      710.52      676.97     14.86 o 
  -3  -1   7      253.64      283.49      8.85 o 
  -2  -1   7     2741.82     3000.03     61.02 o 
  -1  -1   7     1996.36     2229.67     47.30 o 
   1  -1   7       20.07       22.73      4.57 o 
   2  -1   7      102.40      111.45      7.58 o 
   3  -1   7       15.31       12.02      3.75 o 
   4  -1   7      557.86      583.03     21.43 o 
   5  -1   7       85.50       90.29      7.91 o 
   6  -1   7      194.24      196.57      8.33 o 
   7  -1   7        4.63        2.85      5.21 o 
   8  -1   7      191.93      220.82     13.95 o 
   9  -1   7       11.77       -0.78     14.50 o 
  -9   0   7        0.85        7.84     11.89 o 
  -8   0   7       62.67       43.77     12.28 o 
  -7   0   7       26.71       23.61      8.69 o 
  -6   0   7       49.63       35.76      6.69 o 
  -5   0   7      375.11      380.61     10.21 o 
  -4   0   7      625.46      658.01     14.06 o 
  -3   0   7     4504.71     4629.97     68.31 o 
  -2   0   7      353.89      362.97     11.89 o 
  -1   0   7        5.80        4.31      3.01 o 
   0   0   7        9.76       10.06      3.40 o 
   1   0   7     9723.76    10181.36    191.81 o 
   2   0   7       37.21       39.92      4.28 o 
   3   0   7     1355.61     1507.06     27.51 o 
   4   0   7      319.22      298.81     10.29 o 
   5   0   7      140.57      147.67      6.69 o 
   6   0   7      480.36      480.08     11.81 o 
   7   0   7        3.89       -3.97      4.77 o 
   8   0   7       51.72       49.39     12.67 o 
   9   0   7      199.64      252.30     24.17 o 
  -9   1   7       90.71       65.07     16.72 o 
  -8   1   7      238.53      257.13     21.30 o 
  -7   1   7       24.21       23.52      9.67 o 
  -6   1   7      247.93      223.82     20.19 o 
  -5   1   7      272.57      271.40      7.70 o 
  -4   1   7      326.21      318.02     10.96 o 
  -3   1   7        6.62        3.13      3.85 o 
  -2   1   7      664.47      630.95     17.12 o 
  -1   1   7      172.18      190.89      8.10 o 
   0   1   7     1779.81     2166.69     45.60 o 
   1   1   7      538.16      587.28     12.99 o 
   2   1   7    12833.37    14047.73    361.01 o 
   3   1   7        2.86        4.26      3.46 o 
   4   1   7        3.62        6.97      2.67 o 
   5   1   7      133.68      136.67      6.68 o 
   6   1   7       17.00       16.26      4.27 o 
   7   1   7        2.79        0.87      5.76 o 
   8   1   7       39.57       54.88     14.37 o 
   9   1   7       79.40      161.88     21.69 o 
  10   1   7       29.35       23.52     17.90 o 
  -9   2   7       11.65       13.33     12.67 o 
  -8   2   7       95.56      117.59     17.90 o 
  -7   2   7       13.36       28.48     10.19 o 
  -6   2   7      112.07      104.79     12.94 o 
  -5   2   7        0.77       -2.59      2.96 o 
  -4   2   7       95.21       94.53     10.15 o 
  -3   2   7     1415.04     1509.99     25.88 o 
  -2   2   7      280.18      212.09      6.94 o 
  -1   2   7      854.23      802.27     20.06 o 
   0   2   7       63.86       71.52      4.37 o 
   1   2   7      106.89      125.74     10.19 o 
   2   2   7      206.75      219.54      7.56 o 
   3   2   7     4585.67     4758.49     71.53 o 
   4   2   7      162.18      165.07      5.65 o 
   5   2   7      466.35      440.17     14.50 o 
   6   2   7      878.53      915.81     20.71 o 
   7   2   7        5.57       -2.35      9.28 o 
   8   2   7       21.73       14.63     12.41 o 
   9   2   7        0.52       15.29     13.72 o 
  10   2   7       22.55       22.21     16.20 o 
  -9   3   7        1.35        8.88     13.59 o 
  -8   3   7        3.52        0.78     11.24 o 
  -7   3   7      114.03      169.99     18.42 o 
  -6   3   7      674.22      706.75     23.39 o 
  -5   3   7       11.03        7.25      4.33 o 
  -4   3   7      221.24      224.65      8.14 o 
  -3   3   7      849.98      943.34     18.75 o 
  -2   3   7      124.89      120.72      9.47 o 
  -1   3   7        2.56        0.91      2.13 o 
   0   3   7      161.67      141.15      4.48 o 
   1   3   7       38.65       27.81      8.36 o 
   2   3   7     2393.00     2649.04     42.18 o 
   3   3   7      269.76      294.08      9.04 o 
   4   3   7     4771.62     4990.91     75.40 o 
   5   3   7      228.86      212.07      8.84 o 
   6   3   7        3.01        4.92      4.61 o 
   7   3   7      140.88      149.60     17.51 o 
   8   3   7        1.49       -7.84     10.19 o 
   9   3   7        6.05       13.33     14.11 o 
  10   3   7       21.63       27.70     17.25 o 
  -9   4   7       52.39       46.38     16.20 o 
  -8   4   7        7.40        7.19     13.07 o 
  -7   4   7        9.41       16.72     11.37 o 
  -6   4   7      153.14      161.08      9.41 o 
  -5   4   7       78.14       60.33      6.43 o 
  -4   4   7        0.09        3.75      4.44 o 
  -3   4   7        2.99       -4.02      3.17 o 
  -2   4   7     1350.42     1410.30     29.72 o 
  -1   4   7     3154.83     3421.33     60.87 o 
   0   4   7       67.95       87.73      5.44 o 
   1   4   7      869.72      759.93     20.91 o 
   2   4   7      213.99      203.45      7.58 o 
   3   4   7      398.22      424.44     15.87 o 
   4   4   7      165.24      172.36     10.13 o 
   5   4   7     1583.26     1560.48     31.36 o 
   6   4   7      524.82      522.63     26.00 o 
   7   4   7      196.30      229.57     20.12 o 
   8   4   7       96.63       91.46     16.46 o 
   9   4   7        9.96        5.62     14.11 o 
  10   4   7        2.03        3.79     18.42 o 
  -9   5   7       94.99      114.59     20.12 o 
  -8   5   7       93.73       98.12     16.99 o 
  -7   5   7       22.75       24.94     12.54 o 
  -6   5   7        6.89        0.96      5.90 o 
  -5   5   7      366.45      367.99     12.97 o 
  -4   5   7      387.04      400.88     21.69 o 
  -3   5   7       67.80       88.25      6.99 o 
  -2   5   7      393.42      386.61     11.18 o 
  -1   5   7      424.41      488.05      9.92 o 
   0   5   7       34.12       48.73      5.62 o 
   1   5   7       16.52       12.69      3.46 o 
   2   5   7     1426.34     1434.19     26.23 o 
   3   5   7      737.70      719.56     16.21 o 
   4   5   7     1052.58     1034.87     33.78 o 
   5   5   7      236.20      255.57      9.24 o 
   6   5   7      744.25      693.40     30.84 o 
   7   5   7       63.86       72.25     14.24 o 
   8   5   7       25.53       33.58     14.89 o 
   9   5   7       75.75       61.15     18.16 o 
  10   5   7        5.36        1.70     18.68 o 
  -8   6   7      126.15      152.09     19.99 o 
  -7   6   7       82.29       76.54      9.47 o 
  -6   6   7        1.31       -6.39      5.78 o 
  -5   6   7      115.09      128.31      9.10 o 
  -4   6   7       55.18       53.76      6.94 o 
  -3   6   7       41.37       44.67      8.75 o 
  -2   6   7       13.70        9.05      4.43 o 
  -1   6   7      873.04      886.91     15.11 o 
   0   6   7      285.09      336.02     10.70 o 
   1   6   7     1030.07     1079.67     21.69 o 
   2   6   7        9.72        2.39      3.28 o 
   3   6   7      862.60      798.14     18.10 o 
   4   6   7        2.60       -2.84      3.26 o 
   5   6   7      232.88      234.50      9.66 o 
   6   6   7        0.36        6.66     10.06 o 
   7   6   7      192.03      183.31     20.25 o 
   8   6   7       71.61       63.63     16.46 o 
   9   6   7       25.64       18.81     15.81 o 
  -8   7   7      494.97      510.09     31.10 o 
  -7   7   7        6.90       12.79      7.94 o 
  -6   7   7      108.77      112.52     13.85 o 
  -5   7   7       13.55       14.75      9.60 o 
  -4   7   7      107.98      132.11      9.56 o 
  -3   7   7      390.41      377.31     13.12 o 
  -2   7   7      918.24      897.11     20.18 o 
  -1   7   7     1658.28     1603.95     41.42 o 
   0   7   7     1493.08     1547.44     42.53 o 
   1   7   7      179.19      184.10      8.81 o 
   2   7   7        0.19        0.25      4.12 o 
   3   7   7       18.77       14.46      4.59 o 
   4   7   7      208.58      203.51     12.74 o 
   5   7   7        4.57        1.47      4.74 o 
   6   7   7      234.30      246.42     20.25 o 
   7   7   7      121.37      134.19     19.99 o 
   8   7   7      126.94      137.58     21.69 o 
   9   7   7       14.76       28.35     17.25 o 
  -7   8   7      144.44      168.58     20.91 o 
  -6   8   7        1.32       -2.73     13.39 o 
  -5   8   7      391.72      396.08     19.47 o 
  -4   8   7       62.32       44.82      7.48 o 
  -3   8   7      115.19      128.14      9.67 o 
  -2   8   7       21.91       11.37      7.45 o 
  -1   8   7        0.59       -8.23      5.49 o 
   0   8   7      132.17      130.79     11.63 o 
   1   8   7      753.66      774.08     18.53 o 
   2   8   7        5.93       -4.62      5.68 o 
   3   8   7       57.60       55.09      6.52 o 
   4   8   7        1.90       -2.95      4.74 o 
   5   8   7        1.41       10.98     11.24 o 
   6   8   7       72.74       49.00     13.72 o 
   7   8   7       93.73       77.48     18.81 o 
   8   8   7        0.23      -11.11     14.89 o 
   9   8   7        4.72       12.54     17.90 o 
  -6   9   7      255.76      269.37     14.97 o 
  -5   9   7       14.56       16.81      7.63 o 
  -4   9   7       63.79       70.47      9.71 o 
  -3   9   7        8.75       12.41      8.23 o 
  -2   9   7       19.90       17.25      8.10 o 
  -1   9   7      143.65      146.08     13.46 o 
   0   9   7     1344.39     1397.38     39.72 o 
   1   9   7     1333.80     1265.94     36.19 o 
   2   9   7      110.78      133.44     11.96 o 
   3   9   7       58.32       67.02      7.78 o 
   4   9   7        9.54       13.06      5.66 o 
   5   9   7       11.09        4.44     11.24 o 
   6   9   7        5.64       16.33     13.85 o 
   7   9   7       21.95       50.30     18.81 o 
   8   9   7      156.61      182.01     25.22 o 
  -5  10   7       80.31      115.50     16.33 o 
  -4  10   7       24.48       33.32     11.76 o 
  -3  10   7     1381.27     1332.05     42.07 o 
  -2  10   7      115.12      113.02     13.98 o 
  -1  10   7      101.22       99.69     12.54 o 
   0  10   7        0.33       -1.96      7.19 o 
   1  10   7       10.23       -0.52      7.71 o 
   2  10   7       28.65       29.88      7.21 o 
   3  10   7      125.06      119.38      9.67 o 
   4  10   7       26.35       39.21      7.79 o 
   5  10   7        2.48       -6.53     13.98 o 
   6  10   7        1.68      -12.94     15.55 o 
   7  10   7        1.75       -8.75     15.03 o 
  -4  11   7      125.86      163.71     18.42 o 
  -3  11   7        3.55      -13.20      9.80 o 
  -2  11   7       19.83       12.28     10.32 o 
  -1  11   7        0.12      -12.54      8.36 o 
   0  11   7        0.41        5.10      8.88 o 
   1  11   7        8.16       -1.44      9.15 o 
   2  11   7      291.25      284.05     17.25 o 
   3  11   7      136.02      140.76     23.78 o 
   4  11   7       19.34       29.14     14.63 o 
   5  11   7        2.87        5.88     15.42 o 
   6  11   7        0.80      -18.29     16.46 o 
  -3  12   7       12.16       21.04     12.94 o 
  -2  12   7        5.85        9.67     11.50 o 
  -1  12   7      362.70      361.01     22.34 o 
   0  12   7       10.56       14.24     10.84 o 
   1  12   7        2.02        4.44     11.37 o 
   2  12   7        0.91       -9.93      9.02 o 
   3  12   7       10.86       14.24     10.45 o 
   4  12   7       43.10       32.53     19.08 o 
   5  12   7       81.82       97.34     23.00 o 
   1  13   7        2.37      -18.42     12.28 o 
   2  13   7        3.66      -10.71     10.84 o 
  -2 -10   8        7.38        3.79     15.16 o 
  -1 -10   8       72.43       83.61     14.96 o 
   0 -10   8       23.24       16.27     11.05 o 
   1 -10   8        4.79        6.53     13.98 o 
  -5  -9   8       35.43       28.61     17.90 o 
  -4  -9   8       12.26       19.47     17.77 o 
  -3  -9   8       10.46        7.84     15.29 o 
  -2  -9   8       76.62       83.36     19.08 o 
  -1  -9   8        0.36        6.47     10.58 o 
   0  -9   8      285.87      295.40     15.83 o 
   1  -9   8      198.57      199.59     18.16 o 
   2  -9   8       61.40       79.31     16.33 o 
   3  -9   8       30.34       57.75     16.33 o 
  -6  -8   8        0.58      -25.48     16.99 o 
  -5  -8   8       80.35       87.80     20.12 o 
  -4  -8   8       74.30       72.65     19.86 o 
  -3  -8   8       20.73       37.11     16.20 o 
  -2  -8   8       29.98       24.35      8.41 o 
  -1  -8   8        4.40        9.54      9.93 o 
   0  -8   8       14.69        3.28      7.87 o 
   1  -8   8      103.77      108.84     12.67 o 
   2  -8   8       42.57       43.33     14.83 o 
   3  -8   8        1.96      -12.80     11.50 o 
   4  -8   8      517.12      528.12     29.53 o 
   5  -8   8        0.38       -3.92     13.85 o 
  -7  -7   8        4.48       -1.57     17.38 o 
  -6  -7   8       45.97       76.04     18.16 o 
  -5  -7   8        0.64       -9.41     12.41 o 
  -4  -7   8      148.11      149.60     20.25 o 
  -3  -7   8      133.03      125.43     18.42 o 
  -2  -7   8       35.18       36.21      9.93 o 
  -1  -7   8       30.55       23.46      8.05 o 
   0  -7   8      594.66      608.47     19.31 o 
   1  -7   8       68.61       59.91      9.55 o 
   2  -7   8      268.13      266.15     18.81 o 
   3  -7   8      268.69      221.86     17.90 o 
   4  -7   8      213.29      226.95     20.25 o 
   5  -7   8       59.71       35.80     14.24 o 
   6  -7   8        0.00       -5.88     13.98 o 
  -7  -6   8      129.80      151.43     21.43 o 
  -6  -6   8       16.53       19.86     14.37 o 
  -5  -6   8       37.12       30.18     13.33 o 
  -4  -6   8       15.62        9.67     11.89 o 
  -3  -6   8      313.01      298.74     36.19 o 
  -2  -6   8      214.26      229.26     19.47 o 
  -1  -6   8       44.16       69.65      8.60 o 
   0  -6   8      758.07      761.95     20.66 o 
   1  -6   8      788.27      818.70     29.01 o 
   2  -6   8       34.95       38.02      9.80 o 
   3  -6   8       90.53      107.14     13.59 o 
   4  -6   8       19.86        6.66     10.19 o 
   5  -6   8        3.29       -3.92     10.19 o 
   6  -6   8      311.76      309.01     22.87 o 
   7  -6   8       16.76       15.81     15.68 o 
  -8  -5   8        4.03       -1.44     15.29 o 
  -7  -5   8        1.16      -15.55     14.37 o 
  -6  -5   8        2.95       -9.15     12.41 o 
  -5  -5   8       25.04       24.30     13.07 o 
  -4  -5   8       66.30       76.83     13.98 o 
  -3  -5   8        0.00       -1.28      5.22 o 
  -2  -5   8      180.55      179.99      9.96 o 
  -1  -5   8      454.91      434.86     14.47 o 
   0  -5   8      148.16      165.41     12.67 o 
   1  -5   8        3.78       -4.44      6.40 o 
   2  -5   8     1703.82     1719.98     46.38 o 
   3  -5   8      329.38      305.22     17.90 o 
   4  -5   8      203.22      206.05     15.81 o 
   5  -5   8      146.33      161.88     16.85 o 
   6  -5   8       66.85       91.20     14.24 o 
   7  -5   8        0.01       -1.31     11.63 o 
  -8  -4   8        9.11       -9.02     13.85 o 
  -7  -4   8       65.97       60.23     16.99 o 
  -6  -4   8      324.89      313.32     22.21 o 
  -5  -4   8      207.19      228.39     18.81 o 
  -4  -4   8       19.75        9.67      9.93 o 
  -3  -4   8      114.32      108.10     13.65 o 
  -2  -4   8       87.52       97.78      8.75 o 
  -1  -4   8      205.08      190.50     11.37 o 
   0  -4   8      266.10      250.47     13.33 o 
   1  -4   8      409.49      387.14     17.38 o 
   2  -4   8     1938.75     1910.74     48.21 o 
   3  -4   8     1157.74     1149.66     34.75 o 
   4  -4   8      201.89      208.27     14.89 o 
   5  -4   8       21.06       10.45      8.75 o 
   6  -4   8       80.70       77.35     12.80 o 
   7  -4   8        0.86        4.70     11.24 o 
   8  -4   8      156.15      198.73     21.56 o 
  -9  -3   8       81.85       93.51     13.50 o 
  -8  -3   8       39.31       52.13     17.51 o 
  -7  -3   8        4.78        1.05     13.07 o 
  -6  -3   8        0.44       -7.45     10.06 o 
  -5  -3   8       68.74       47.82     11.76 o 
  -4  -3   8        1.72       -4.25      4.22 o 
  -3  -3   8        2.38       -2.34      3.97 o 
  -2  -3   8     2675.90     2791.47     46.16 o 
  -1  -3   8      171.65      202.00     11.11 o 
   0  -3   8        0.64        3.92      4.44 o 
   1  -3   8      232.93      237.01     12.54 o 
   2  -3   8       64.82       65.59      8.36 o 
   3  -3   8       44.65       57.36      8.75 o 
   4  -3   8     1200.22     1110.85     33.45 o 
   5  -3   8      655.82      612.78     24.43 o 
   6  -3   8      199.41      212.06     16.59 o 
   7  -3   8       32.32       49.78     12.80 o 
   8  -3   8       25.68       35.28     12.67 o 
  -9  -2   8       10.24        8.75     11.89 o 
  -8  -2   8       13.58        4.79     12.02 o 
  -7  -2   8        4.84      -15.03     11.37 o 
  -6  -2   8        1.91      -12.54      9.41 o 
  -5  -2   8        2.82       -6.27      9.28 o 
  -4  -2   8      427.77      448.94     12.51 o 
  -3  -2   8      128.66      113.03      6.74 o 
  -2  -2   8       79.04       79.83      7.45 o 
  -1  -2   8       51.35       63.37      6.66 o 
   0  -2   8        1.14       -2.87      3.79 o 
   1  -2   8        1.32       -0.13      3.40 o 
   2  -2   8      479.31      542.49     18.95 o 
   3  -2   8      299.44      275.30     13.98 o 
   4  -2   8       51.46       72.25      9.28 o 
   5  -2   8      529.92      519.00     19.53 o 
   6  -2   8      280.35      289.66     13.98 o 
   7  -2   8      129.03      133.41     10.98 o 
   8  -2   8        9.20       19.02      9.07 o 
  -9  -1   8      159.37      149.34     20.38 o 
  -8  -1   8      127.52      112.73     12.10 o 
  -7  -1   8      400.28      438.10     29.46 o 
  -6  -1   8      374.35      355.26     20.51 o 
  -5  -1   8      102.79       88.06     12.80 o 
  -4  -1   8      111.78      109.82      6.71 o 
  -3  -1   8       56.11       58.78      4.89 o 
  -2  -1   8      189.82      243.28     10.58 o 
  -1  -1   8       22.84       15.03      4.05 o 
   0  -1   8     2240.91     2265.47     49.39 o 
   1  -1   8      285.26      286.66     12.15 o 
   2  -1   8       40.40       36.45      5.62 o 
   3  -1   8       40.94       41.89      5.29 o 
   4  -1   8       99.86      118.84      8.28 o 
   5  -1   8      126.91      127.39      8.47 o 
   6  -1   8     1069.28     1041.89     24.25 o 
   7  -1   8     1217.09     1119.99     21.56 o 
   8  -1   8      152.03      154.44     20.12 o 
   9  -1   8       19.49       39.33     16.07 o 
  -9   0   8       60.93       37.89     13.72 o 
  -8   0   8       48.48       52.13     13.20 o 
  -7   0   8       16.13       22.93      7.87 o 
  -6   0   8        1.75        4.50      6.32 o 
  -5   0   8      666.59      659.04     26.26 o 
  -4   0   8      814.17      755.61     26.46 o 
  -3   0   8      212.62      239.60      8.31 o 
  -2   0   8      240.79      237.80      9.93 o 
  -1   0   8      422.88      534.90     11.50 o 
   0   0   8       40.30       50.17      5.62 o 
   1   0   8       16.72       12.28      3.66 o 
   2   0   8       43.67       49.04      4.95 o 
   3   0   8      274.73      289.07     10.07 o 
   4   0   8      734.34      752.18     25.22 o 
   5   0   8      296.40      294.86     16.99 o 
   6   0   8        9.90        6.18      4.47 o 
   7   0   8      951.93      936.90     23.60 o 
   8   0   8      176.35      184.62     21.04 o 
   9   0   8      150.30      177.69     21.30 o 
  -9   1   8        2.17        4.70     13.07 o 
  -8   1   8        7.85        1.44     10.32 o 
  -7   1   8      164.33      159.92     17.12 o 
  -6   1   8      270.53      256.11     11.91 o 
  -5   1   8     1532.73     1564.86     23.69 o 
  -4   1   8     1844.63     1789.29     25.57 o 
  -3   1   8      284.76      302.08     11.11 o 
  -2   1   8      201.28      207.88      9.02 o 
  -1   1   8       27.99       24.56      4.31 o 
   0   1   8      760.39     1019.52     25.35 o 
   1   1   8      877.33      999.43     19.86 o 
   2   1   8       13.41        9.30      3.24 o 
   3   1   8       12.29       11.94      3.54 o 
   4   1   8        6.99        3.62      3.61 o 
   5   1   8      264.93      281.16     10.82 o 
   6   1   8       46.54       39.29      6.81 o 
   7   1   8      292.00      301.24     13.00 o 
   8   1   8      457.48      439.66     27.31 o 
   9   1   8      499.03      465.01     30.31 o 
  10   1   8       50.16       35.67     19.73 o 
  -9   2   8      147.97      228.91     24.30 o 
  -8   2   8       66.82       47.95     13.72 o 
  -7   2   8        0.87       -4.18      9.28 o 
  -6   2   8       49.78       51.09     11.24 o 
  -5   2   8      130.36      126.83      6.21 o 
  -4   2   8       18.32       13.27      3.25 o 
  -3   2   8     1350.37     1397.29     24.70 o 
  -2   2   8       32.57       27.74      4.12 o 
  -1   2   8       16.84       11.05      2.60 o 
   0   2   8      384.06      365.06     12.54 o 
   1   2   8      758.36      955.70     22.28 o 
   2   2   8       85.47       92.97      5.70 o 
   3   2   8        0.27       -1.27      4.70 o 
   4   2   8       26.41       29.37      4.84 o 
   5   2   8      390.10      367.74     12.23 o 
   6   2   8      453.65      455.66     14.45 o 
   7   2   8      388.73      400.07     25.22 o 
   8   2   8       21.23        6.14     12.94 o 
   9   2   8      384.26      393.54     28.88 o 
  10   2   8       75.47       65.59     20.77 o 
  -9   3   8       44.95       47.56     16.20 o 
  -8   3   8        0.90       -1.57     12.94 o 
  -7   3   8       50.74       46.25     12.80 o 
  -6   3   8       60.24       58.70      6.62 o 
  -5   3   8      176.06      166.86     13.72 o 
  -4   3   8      156.61      137.66      6.06 o 
  -3   3   8     1416.12     1344.41     24.67 o 
  -2   3   8      759.64      789.67     16.25 o 
  -1   3   8        9.55        3.32      2.51 o 
   0   3   8        0.24       -1.82      1.95 o 
   1   3   8       83.04       75.37      7.77 o 
   2   3   8      260.18      330.41      9.87 o 
   3   3   8       85.86       90.99      5.94 o 
   4   3   8     1314.12     1328.08     25.83 o 
   5   3   8      924.71      949.19     25.74 o 
   6   3   8        4.50       14.24     11.43 o 
   7   3   8      106.07      121.77     16.72 o 
   8   3   8        5.36        2.22     12.94 o 
   9   3   8       71.31       45.47     16.85 o 
  10   3   8       21.03       10.98     16.99 o 
  -9   4   8        3.26      -19.21     14.24 o 
  -8   4   8       76.69       78.66     17.64 o 
  -7   4   8      309.90      325.34     22.21 o 
  -6   4   8      101.23       85.90     13.26 o 
  -5   4   8        8.86       16.55      5.20 o 
  -4   4   8      194.51      172.93      8.53 o 
  -3   4   8       41.86       46.79      5.30 o 
  -2   4   8       95.09       95.24      6.12 o 
  -1   4   8      356.50      373.79      8.51 o 
   0   4   8       42.44       39.74      3.24 o 
   1   4   8      824.51      769.23     32.34 o 
   2   4   8      907.19      890.52     18.61 o 
   3   4   8        3.55        1.06      3.27 o 
   4   4   8       14.32        7.29      5.88 o 
   5   4   8       21.53       22.80      4.74 o 
   6   4   8       14.10       15.04      5.24 o 
   7   4   8      112.19      110.01     16.72 o 
   8   4   8       42.52       37.76     14.11 o 
   9   4   8       47.85       17.25     15.16 o 
  10   4   8      104.83      142.94     22.60 o 
  -8   5   8        0.15       12.80     14.50 o 
  -7   5   8      123.98      145.81     17.90 o 
  -6   5   8       12.13       13.16      6.05 o 
  -5   5   8        1.77        4.09      5.24 o 
  -4   5   8       70.02       59.65     10.26 o 
  -3   5   8      361.00      356.08     11.48 o 
  -2   5   8       61.08       42.97      5.24 o 
  -1   5   8     1191.54     1103.93     17.45 o 
   0   5   8      760.80      743.07     12.69 o 
   1   5   8      106.24      101.20      6.24 o 
   2   5   8       44.11       49.97     13.52 o 
   3   5   8       68.31       61.55     10.52 o 
   4   5   8        8.79       -0.50      3.66 o 
   5   5   8       33.73       47.40      9.54 o 
   6   5   8      577.00      613.70     29.66 o 
   7   5   8      332.51      377.73     25.09 o 
   8   5   8        3.28        3.40     12.67 o 
   9   5   8       37.58       73.43     19.47 o 
  -8   6   8       11.75        8.49     15.03 o 
  -7   6   8        3.73        5.45      6.89 o 
  -6   6   8       54.53       68.09     11.50 o 
  -5   6   8       49.59       43.57      6.90 o 
  -4   6   8       28.66       30.23      5.85 o 
  -3   6   8       19.47       18.63      4.96 o 
  -2   6   8       45.76       41.18      5.34 o 
  -1   6   8       15.38       13.96      3.55 o 
   0   6   8      249.06      239.03      9.36 o 
   1   6   8     1328.24     1287.22     24.98 o 
   2   6   8      846.20      854.34     18.93 o 
   3   6   8      274.26      257.14     12.28 o 
   4   6   8      424.00      392.71     12.08 o 
   5   6   8       38.48       53.39      6.47 o 
   6   6   8       43.03       32.93     11.89 o 
   7   6   8       16.40       19.08     13.07 o 
   8   6   8       25.29       31.88     15.16 o 
   9   6   8       94.02       80.49     21.30 o 
  -7   7   8       22.26        8.03      7.78 o 
  -6   7   8        0.01       -9.46      6.31 o 
  -5   7   8       28.34       26.77      7.34 o 
  -4   7   8       27.65       11.51      5.85 o 
  -3   7   8        9.93        7.87      5.38 o 
  -2   7   8       66.54       48.15      6.37 o 
  -1   7   8      139.98      126.35     10.58 o 
   0   7   8      226.19      224.83      9.51 o 
   1   7   8      845.99      820.87     18.96 o 
   2   7   8      703.23      652.83     20.64 o 
   3   7   8      246.93      260.30     22.67 o 
   4   7   8       51.74       58.78     17.05 o 
   5   7   8        0.00       -6.13      4.22 o 
   6   7   8        0.76       -1.70     10.84 o 
   7   7   8        0.04       -5.10     12.54 o 
   8   7   8       45.48       75.65     19.34 o 
   9   7   8      133.81      163.98     24.30 o 
  -7   8   8        0.45       -0.58      7.97 o 
  -6   8   8       24.63       16.86      8.28 o 
  -5   8   8        0.09       -5.51      6.27 o 
  -4   8   8      253.83      262.97     12.20 o 
  -3   8   8      139.29      146.78     10.17 o 
  -2   8   8      224.40      205.79     14.89 o 
  -1   8   8      173.22      157.57     12.15 o 
   0   8   8       20.08       17.64      6.92 o 
   1   8   8       10.20        1.41      4.67 o 
   2   8   8      110.94      105.31     16.79 o 
   3   8   8      467.44      407.22     13.37 o 
   4   8   8       56.15       58.80      6.66 o 
   5   8   8        1.75        6.22      5.23 o 
   6   8   8        1.21       13.59     12.94 o 
   7   8   8       26.37       29.92     15.55 o 
   8   8   8       11.79      -11.63     15.81 o 
  -6   9   8       31.24       35.30      9.76 o 
  -5   9   8        0.04       -3.48      7.04 o 
  -4   9   8        2.67       -1.44      6.88 o 
  -3   9   8       14.88        7.45      8.23 o 
  -2   9   8        8.50       15.68      8.62 o 
  -1   9   8      101.11      113.93     12.80 o 
   0   9   8      324.95      305.48     16.72 o 
   1   9   8      197.19      192.85     13.72 o 
   2   9   8       10.51       -2.01      5.40 o 
   3   9   8        0.18        5.92      5.68 o 
   4   9   8      110.80      109.49     10.98 o 
   5   9   8       42.30       23.52     13.85 o 
   6   9   8       43.98       51.74     16.72 o 
   7   9   8       20.18       -1.44     16.07 o 
   8   9   8       11.90       23.91     19.99 o 
  -5  10   8        0.00       -2.74     10.19 o 
  -4  10   8        5.91        4.44      9.67 o 
  -3  10   8       24.22       32.53     10.98 o 
  -2  10   8      444.19      448.02     22.47 o 
  -1  10   8      170.06      189.85     15.81 o 
   0  10   8      416.31      385.83     20.38 o 
   1  10   8       17.32       14.76      7.71 o 
   2  10   8       32.61       40.77      9.41 o 
   3  10   8        3.05        1.95      6.69 o 
   4  10   8        4.89        2.04      9.60 o 
   5  10   8       85.18      117.85     20.25 o 
   6  10   8        3.04       -2.48     14.24 o 
   7  10   8        7.24       16.33     17.12 o 
  -4  11   8      284.59      270.59     20.38 o 
  -3  11   8        0.81      -15.09     10.06 o 
  -2  11   8       93.50       80.88     14.11 o 
  -1  11   8        0.49      -11.11      8.10 o 
   0  11   8        5.50        5.88      9.28 o 
   1  11   8       27.05       17.38      9.02 o 
   2  11   8       82.97      101.39     13.07 o 
   3  11   8       14.45       18.03     10.58 o 
   4  11   8      139.80      122.69     20.51 o 
   5  11   8        0.93       -0.39     16.59 o 
   6  11   8       52.12       40.90     17.90 o 
  -2  12   8       15.90       12.54     11.24 o 
  -1  12   8       23.32       11.89     11.89 o 
   0  12   8       42.09       49.78     13.07 o 
   1  12   8        6.99        7.71     10.06 o 
   2  12   8      166.20      173.91     16.85 o 
   3  12   8        4.98      -11.11     10.71 o 
  -3  -9   9        0.31        6.40     16.33 o 
  -2  -9   9      129.03      148.82     22.47 o 
  -1  -9   9       48.73       46.68     11.33 o 
   0  -9   9       16.41        7.76     14.18 o 
   1  -9   9        9.05       -2.37     11.17 o 
   2  -9   9       35.97       25.74     14.76 o 
  -5  -8   9        0.17       -3.27     15.42 o 
  -4  -8   9       35.10       35.80     16.46 o 
  -3  -8   9        0.04      -10.98     15.81 o 
  -2  -8   9      410.21      336.06     15.48 o 
  -1  -8   9      348.26      363.62     19.99 o 
   0  -8   9       52.55       23.39     13.07 o 
   1  -8   9       65.57       45.35     10.10 o 
   2  -8   9        2.36       -7.03      8.35 o 
   3  -8   9        1.58       -2.35     10.71 o 
   4  -8   9       46.36       47.82     15.16 o 
  -6  -7   9       64.55       47.17     18.68 o 
  -5  -7   9       40.13       40.50     15.29 o 
  -4  -7   9      161.27      181.48     21.95 o 
  -3  -7   9        0.50       -0.78     12.94 o 
  -2  -7   9       14.81       28.23      8.22 o 
  -1  -7   9        0.21       -5.85      7.56 o 
   0  -7   9      219.11      216.60     13.41 o 
   1  -7   9      382.24      424.14     17.13 o 
   2  -7   9      210.80      229.96     19.47 o 
   3  -7   9      190.17      205.39     19.21 o 
   4  -7   9       78.49       33.32     12.94 o 
   5  -7   9        0.22       -0.65     12.02 o 
  -7  -6   9        0.05       -2.09     15.68 o 
  -6  -6   9       27.21        1.18     14.24 o 
  -5  -6   9       23.24       29.79     14.76 o 
  -4  -6   9        0.83       -3.27     11.76 o 
  -3  -6   9       10.22       -2.09     10.98 o 
  -2  -6   9       20.79        8.79      6.36 o 
  -1  -6   9      157.91      175.24     11.73 o 
   0  -6   9      761.92      767.31     21.63 o 
   1  -6   9      871.27      861.29     30.84 o 
   2  -6   9      265.55      250.34     18.29 o 
   3  -6   9      299.88      255.70     18.95 o 
   4  -6   9       63.48       58.53     12.94 o 
   5  -6   9        4.25        0.65     10.58 o 
   6  -6   9       20.21        1.57     12.28 o 
  -8  -5   9       62.96       46.91     20.12 o 
  -7  -5   9        0.24       -2.61     14.50 o 
  -6  -5   9      120.32      171.03     22.21 o 
  -5  -5   9       16.19        3.27     12.80 o 
  -4  -5   9      175.38      187.62     20.51 o 
  -3  -5   9      350.99      366.92     21.82 o 
  -2  -5   9      702.09      754.81     19.90 o 
  -1  -5   9      166.39      171.38     10.45 o 
   0  -5   9      508.14      519.23     21.17 o 
   1  -5   9       15.20       27.18      9.02 o 
   2  -5   9       53.10       39.46     10.32 o 
   3  -5   9      993.55     1020.83     34.10 o 
   4  -5   9      551.43      540.27     24.69 o 
   5  -5   9       48.14       69.38     13.07 o 
   6  -5   9       11.56       18.03     12.67 o 
   7  -5   9        3.38      -13.07     11.50 o 
  -8  -4   9        1.62       -2.74     14.37 o 
  -7  -4   9       27.66       23.52     15.55 o 
  -6  -4   9        1.56       -5.36     11.37 o 
  -5  -4   9       90.13       70.82     14.63 o 
  -4  -4   9       36.62       13.85     10.19 o 
  -3  -4   9       75.98       84.24     10.19 o 
  -2  -4   9        0.19       -3.17      4.74 o 
  -1  -4   9      178.48      182.40     12.41 o 
   0  -4   9      262.20      265.10     14.50 o 
   1  -4   9     1344.08     1314.42     36.85 o 
   2  -4   9     2192.36     2276.84     56.05 o 
   3  -4   9      633.87      651.85     25.22 o 
   4  -4   9     1288.53     1255.10     38.54 o 
   5  -4   9      128.84      112.63     13.98 o 
   6  -4   9       33.99       30.84     10.71 o 
   7  -4   9        0.34       12.41     10.98 o 
   8  -4   9       47.05       21.56     14.63 o 
  -8  -3   9      110.78      119.68     19.86 o 
  -7  -3   9      308.47      351.34     24.69 o 
  -6  -3   9      120.79      126.35     18.03 o 
  -5  -3   9        0.12       -5.49     10.58 o 
  -4  -3   9      254.38      266.58     16.01 o 
  -3  -3   9       60.15       67.38      9.15 o 
  -2  -3   9      164.48      164.81     14.89 o 
  -1  -3   9     1320.12     1310.10     33.97 o 
   0  -3   9     2497.80     2490.73     56.57 o 
   1  -3   9     1747.09     1743.49     43.51 o 
   2  -3   9     1167.28     1190.29     33.71 o 
   3  -3   9        4.45        2.22      6.79 o 
   4  -3   9       96.61      100.61     11.76 o 
   5  -3   9     1263.63     1255.36     38.28 o 
   6  -3   9      242.36      238.06     17.25 o 
   7  -3   9        0.10        4.70     10.84 o 
   8  -3   9        4.85        1.18     12.94 o 
  -9  -2   9       20.20       13.85     12.94 o 
  -8  -2   9       10.85        2.49     13.00 o 
  -7  -2   9        1.22       -3.01     11.50 o 
  -6  -2   9       27.76       23.00     12.80 o 
  -5  -2   9      370.12      399.55     23.52 o 
  -4  -2   9       88.57       89.40      7.04 o 
  -3  -2   9      177.21      205.82     17.77 o 
  -2  -2   9      516.32      562.09     18.55 o 
  -1  -2   9      154.78      145.55      9.80 o 
   0  -2   9        5.64        4.18      4.57 o 
   1  -2   9       22.64       23.39      6.14 o 
   2  -2   9      621.15      618.66     21.30 o 
   3  -2   9      830.50      837.38     26.52 o 
   4  -2   9     3673.10     3594.91     79.18 o 
   5  -2   9        0.86        4.31      6.92 o 
   6  -2   9     1009.01      985.52     24.94 o 
   7  -2   9       84.97       78.55     13.39 o 
   8  -2   9        4.07        7.65      9.30 o 
  -9  -1   9        5.69      -11.89     12.54 o 
  -8  -1   9        1.75        0.39     11.50 o 
  -7  -1   9       20.25        9.04      7.25 o 
  -6  -1   9       30.54       31.75     12.15 o 
  -5  -1   9      574.90      570.97     25.87 o 
  -4  -1   9      712.47      695.48     16.60 o 
  -3  -1   9       24.06       15.52      4.21 o 
  -2  -1   9       86.83       90.55      7.32 o 
  -1  -1   9      209.27      214.02     10.58 o 
   0  -1   9       43.38       31.88      5.62 o 
   1  -1   9      134.71      113.93      8.75 o 
   2  -1   9     1668.33     1803.07     43.25 o 
   3  -1   9     2321.30     2246.13     52.13 o 
   4  -1   9      180.11      177.26      9.80 o 
   5  -1   9      311.49      302.41     12.54 o 
   6  -1   9      135.89      155.53     10.83 o 
   7  -1   9      684.48      666.61     20.65 o 
   8  -1   9      132.59      151.87     13.02 o 
   9  -1   9       37.09       38.54     17.25 o 
  -9   0   9       87.72       83.23     17.12 o 
  -8   0   9      181.51      187.75     20.77 o 
  -7   0   9      211.72      204.35     17.51 o 
  -6   0   9        0.68        3.71      6.31 o 
  -5   0   9        1.60       -9.28      7.97 o 
  -4   0   9      263.45      254.05      9.26 o 
  -3   0   9      831.96      823.53     21.95 o 
  -2   0   9       30.39       23.52      4.70 o 
  -1   0   9      470.75      463.96     15.94 o 
   0   0   9      545.03      621.41     19.21 o 
   1   0   9      163.28      167.89      9.67 o 
   2   0   9        0.07        1.96      4.05 o 
   3   0   9      223.18      223.24      9.42 o 
   4   0   9      571.11      542.20     15.32 o 
   5   0   9      806.50      792.84     19.81 o 
   6   0   9     1555.38     1622.80     65.39 o 
   7   0   9        7.27       -1.25      6.53 o 
   8   0   9       95.38       84.40     17.12 o 
   9   0   9       65.90       64.94     18.16 o 
  -9   1   9       46.47       58.01     17.64 o 
  -8   1   9       10.77       10.98     11.11 o 
  -7   1   9       51.59       33.06     11.11 o 
  -6   1   9      251.46      247.26     12.42 o 
  -5   1   9      343.45      363.68      9.65 o 
  -4   1   9      145.17      136.47      6.09 o 
  -3   1   9      354.13      342.85     12.54 o 
  -2   1   9      516.41      507.60     15.94 o 
  -1   1   9       76.23       80.88      7.19 o 
   0   1   9        0.90        0.13      3.14 o 
   1   1   9       71.30       95.77      7.45 o 
   2   1   9      188.22      220.03     14.05 o 
   3   1   9       25.42       33.12      6.99 o 
   4   1   9     1815.66     1821.28     33.87 o 
   5   1   9     3545.85     3528.93     58.21 o 
   6   1   9       78.25       72.20      7.99 o 
   7   1   9      370.11      373.00     14.79 o 
   8   1   9       65.33       76.70     17.51 o 
   9   1   9      105.86      101.78     19.73 o 
  -9   2   9        0.23      -10.71     14.50 o 
  -8   2   9       43.82       51.74     14.11 o 
  -7   2   9      380.62      384.26     23.91 o 
  -6   2   9      983.84      967.13     35.93 o 
  -5   2   9      850.88      854.63     15.97 o 
  -4   2   9       10.37        6.43      3.33 o 
  -3   2   9       10.44        7.71      3.10 o 
  -2   2   9       90.84       94.47      5.33 o 
  -1   2   9       34.18       38.15      5.49 o 
   0   2   9      737.75      824.45     22.47 o 
   1   2   9        0.12        4.05      2.92 o 
   2   2   9       89.41      101.29      4.83 o 
   4   2   9      176.99      189.70     10.98 o 
   5   2   9      346.34      356.32     12.54 o 
   6   2   9      748.48      715.73     19.00 o 
   7   2   9      696.68      722.89     20.31 o 
   8   2   9      581.37      626.11     32.93 o 
   9   2   9        0.21        2.22     16.20 o 
  -9   3   9        8.71       17.38     16.99 o 
  -8   3   9        1.12        2.35     12.54 o 
  -7   3   9       73.94       88.98     15.94 o 
  -6   3   9        2.81       14.11      9.41 o 
  -5   3   9       41.51       33.66      5.70 o 
  -4   3   9      539.73      536.36     11.76 o 
  -3   3   9      176.79      168.38      7.63 o 
  -2   3   9       18.04        4.77      6.14 o 
  -1   3   9       80.24       59.74      5.62 o 
   0   3   9       46.16       52.55      6.63 o 
   1   3   9        3.07        2.48      3.00 o 
   2   3   9      188.41      195.25      8.22 o 
   3   3   9      403.84      399.67     16.33 o 
   4   3   9      108.27      111.51      7.34 o 
   5   3   9      131.08      141.85     14.50 o 
   6   3   9     1024.10     1051.41     24.15 o 
   7   3   9     2455.83     2574.74     75.39 o 
   8   3   9       90.87      115.89     19.73 o 
   9   3   9      186.95      202.65     25.61 o 
  -8   4   9       13.89        6.27     12.94 o 
  -7   4   9       86.93       81.01     14.76 o 
  -6   4   9      143.76      152.38      9.74 o 
  -5   4   9      443.65      427.67     15.42 o 
  -4   4   9      560.92      549.90     14.94 o 
  -3   4   9      394.39      398.98     19.34 o 
  -2   4   9        7.44        5.47      3.55 o 
  -1   4   9        1.13        1.91      3.26 o 
   0   4   9       55.17       41.13      4.52 o 
   1   4   9      292.55      282.09      9.44 o 
   2   4   9       23.57       22.08      4.08 o 
   3   4   9      426.96      441.98     18.16 o 
   4   4   9      537.31      575.46     15.06 o 
   5   4   9       25.48       39.18      6.09 o 
   6   4   9       85.47       97.06     16.66 o 
   7   4   9      256.05      267.85     21.95 o 
   8   4   9      182.84      209.44     23.91 o 
   9   4   9      128.73      180.18     24.82 o 
  -8   5   9      164.47      144.25     20.91 o 
  -7   5   9        7.54       -9.67     10.98 o 
  -6   5   9        1.43        2.07      5.78 o 
  -5   5   9       63.24       62.18      7.44 o 
  -4   5   9       17.52       13.07      5.94 o 
  -3   5   9       38.17       39.87      5.68 o 
  -2   5   9      491.21      512.79     27.63 o 
  -1   5   9       30.58       23.54      3.70 o 
   0   5   9      219.21      204.41      6.41 o 
   1   5   9       77.22       80.67      6.12 o 
   2   5   9      598.75      553.37     14.48 o 
   3   5   9      125.70      135.92      7.55 o 
   4   5   9      348.49      342.65     11.41 o 
   5   5   9      171.19      160.85     13.85 o 
   6   5   9       51.57       45.99     12.67 o 
   7   5   9        1.24       -1.05      9.80 o 
   8   5   9       11.40       12.80     13.46 o 
   9   5   9      759.07      851.89     42.59 o 
  -8   6   9       74.45       94.60     19.60 o 
  -7   6   9        3.16        0.26     12.80 o 
  -6   6   9        9.00        1.56      6.69 o 
  -5   6   9        0.41       -2.34      5.70 o 
  -4   6   9      206.89      258.50     10.99 o 
  -3   6   9      182.54      173.57      9.11 o 
  -2   6   9      562.52      582.81     15.68 o 
  -1   6   9      572.52      583.42     14.46 o 
   0   6   9        8.37        6.30      4.46 o 
   1   6   9       30.08       31.10      4.93 o 
   2   6   9       11.14        4.85      3.60 o 
   3   6   9      539.70      519.11     14.36 o 
   4   6   9       13.11        8.22      4.34 o 
   5   6   9      406.33      419.68     13.44 o 
   6   6   9      312.44      321.03     24.17 o 
   7   6   9       13.58       -0.52     13.72 o 
   8   6   9        2.10       -0.13     14.24 o 
   9   6   9       76.14       75.65     19.73 o 
  -7   7   9      256.93      271.24     13.97 o 
  -6   7   9       40.78       40.57      8.04 o 
  -5   7   9       51.75       42.20      7.68 o 
  -4   7   9       17.33        7.92      5.55 o 
  -3   7   9        0.51       -2.75      6.66 o 
  -2   7   9        1.59        3.60      6.47 o 
  -1   7   9      573.48      574.24     21.69 o 
   0   7   9     1402.10     1464.27     28.59 o 
   1   7   9      602.35      617.81     26.59 o 
   2   7   9      253.44      267.31     10.78 o 
   3   7   9       47.67       52.61      6.09 o 
   4   7   9       54.89       37.53      5.75 o 
   5   7   9        4.89        4.84      4.84 o 
   6   7   9      107.86      131.57     18.42 o 
   7   7   9       56.11       65.33     16.46 o 
   8   7   9       19.91       19.60     18.16 o 
   9   7   9       55.90       34.49     18.81 o 
  -7   8   9        0.25       -3.34     12.94 o 
  -6   8   9       33.08       14.82      8.53 o 
  -5   8   9        2.67       -5.27      7.28 o 
  -4   8   9        0.06       -8.35      6.79 o 
  -3   8   9        5.54        0.66      5.28 o 
  -2   8   9        1.05        0.78      6.53 o 
  -1   8   9      772.89      760.04     26.65 o 
   0   8   9     1337.80     1345.90     37.76 o 
   1   8   9      302.46      300.26     20.97 o 
   2   8   9        0.05        3.13      4.88 o 
   3   8   9        9.15       11.59     11.43 o 
   4   8   9        7.36       -5.41      5.16 o 
   5   8   9        7.15        4.59      5.57 o 
   6   8   9       98.67       70.95     16.99 o 
   7   8   9      190.06      180.96     23.00 o 
   8   8   9       51.58       56.18     21.69 o 
  -6   9   9        1.31        1.59      8.59 o 
  -5   9   9      227.11      248.34     14.19 o 
  -4   9   9      238.40      252.73     12.93 o 
  -3   9   9        2.38       -5.88      8.36 o 
  -2   9   9      116.12      116.29     13.20 o 
  -1   9   9       17.63        1.57      7.32 o 
   0   9   9        2.27        4.57      7.84 o 
   1   9   9      283.09      313.19     17.12 o 
   2   9   9      396.94      387.04     21.89 o 
   3   9   9      418.89      435.23     24.63 o 
   4   9   9       52.11       66.90      8.00 o 
   5   9   9       22.27       32.40     15.68 o 
   6   9   9       48.68       25.61     14.89 o 
   7   9   9        0.05        1.83     15.16 o 
   8   9   9       42.34       52.79     20.12 o 
  -5  10   9       11.18       -3.42      9.41 o 
  -4  10   9       17.38       22.08     11.37 o 
  -3  10   9       27.63       19.73     10.58 o 
  -2  10   9       19.72       12.15      9.28 o 
  -1  10   9       90.53       90.94     12.54 o 
   0  10   9       38.76       35.93      9.02 o 
   1  10   9      287.77      310.31     17.90 o 
   2  10   9       88.54       93.55     13.07 o 
   3  10   9       28.89       29.36      7.76 o 
   4  10   9        0.24       -2.08      6.59 o 
   5  10   9       40.55       27.44     15.42 o 
   6  10   9        2.25       19.34     16.85 o 
   7  10   9       12.22        6.66     17.25 o 
  -4  11   9        2.88       -7.19     12.02 o 
  -3  11   9      446.43      503.55     26.13 o 
  -2  11   9      273.40      310.70     20.64 o 
  -1  11   9       19.69       17.12      9.93 o 
   0  11   9      102.69       91.46     13.20 o 
   1  11   9       28.29       29.40     10.71 o 
   2  11   9        5.13       -1.31      9.02 o 
   3  11   9        6.07        3.27      9.67 o 
   4  11   9       88.10       87.80     18.81 o 
   5  11   9      235.26      308.61     29.01 o 
   6  11   9        0.68       12.28     16.72 o 
  -2  12   9       14.95       28.48     14.24 o 
  -1  12   9       11.72       12.94     11.76 o 
   0  12   9       11.94       15.55     11.76 o 
   1  12   9       52.75       74.87     14.11 o 
   2  12   9      112.46      158.88     17.25 o 
   3  12   9        0.05       -6.27     10.98 o 
  -2  -9  10       67.55       70.42     21.69 o 
  -1  -9  10       47.90       46.43     17.18 o 
   0  -9  10       23.30       10.53     10.98 o 
   1  -9  10        0.48       -0.86     11.02 o 
  -4  -8  10       56.16       47.56     18.95 o 
  -3  -8  10        6.56        9.41     16.72 o 
  -2  -8  10      192.72      163.84     21.95 o 
  -1  -8  10        5.85      -12.41      8.66 o 
   0  -8  10       77.09       72.43     20.19 o 
   1  -8  10       31.11        9.41     10.33 o 
   2  -8  10        0.15       -9.61      9.28 o 
   3  -8  10       35.17       34.62     13.85 o 
  -5  -7  10       11.12       21.30     17.51 o 
  -4  -7  10        6.14       -6.01     14.89 o 
  -3  -7  10        0.22      -12.02     11.89 o 
  -2  -7  10       86.31       89.54     10.96 o 
  -1  -7  10      547.98      540.59     21.69 o 
   0  -7  10       57.49       66.21     10.50 o 
   1  -7  10       57.29       56.91     10.97 o 
   2  -7  10      106.48      110.93     16.46 o 
   3  -7  10        0.02      -14.31      9.54 o 
   4  -7  10       12.61        9.02     12.15 o 
   5  -7  10      248.57      314.36     26.00 o 
  -6  -6  10        0.39        8.10     16.46 o 
  -5  -6  10      143.41      210.10     24.96 o 
  -4  -6  10       10.57       14.63     13.20 o 
  -3  -6  10       12.38       21.17     13.59 o 
  -2  -6  10      245.73      260.68     14.44 o 
  -1  -6  10        4.02        7.18      7.37 o 
   0  -6  10      762.99      796.19     22.65 o 
   1  -6  10        2.44        8.10      9.28 o 
   2  -6  10       44.77       22.60      9.54 o 
   3  -6  10      346.47      318.67     19.99 o 
   4  -6  10       10.34       26.78     12.02 o 
   5  -6  10       52.76       59.84     15.29 o 
   6  -6  10        1.97       -5.23     13.59 o 
  -7  -5  10       13.84       -0.78     14.50 o 
  -6  -5  10       14.32       15.94     14.89 o 
  -5  -5  10       45.67       20.91     14.50 o 
  -4  -5  10       23.00       25.61     11.89 o 
  -3  -5  10        3.73        5.51      6.94 o 
  -2  -5  10        0.95       -6.80      6.07 o 
  -1  -5  10      126.52      155.38     11.14 o 
   0  -5  10      255.52      263.80     15.94 o 
   1  -5  10     2314.18     2343.47     59.06 o 
   2  -5  10      134.00      146.47     15.81 o 
   3  -5  10       65.07       36.58     10.71 o 
   4  -5  10       25.27       26.39     10.58 o 
   5  -5  10       21.90       32.66     11.63 o 
   6  -5  10        0.81       -3.92     12.15 o 
   7  -5  10      111.09      119.03     19.99 o 
  -8  -4  10       47.00       12.67     17.38 o 
  -7  -4  10        6.05       -6.01     15.29 o 
  -6  -4  10       14.36       -5.36     13.20 o 
  -5  -4  10        0.02        0.39     11.50 o 
  -4  -4  10        0.44        0.39     11.89 o 
  -3  -4  10      339.52      344.93     13.21 o 
  -2  -4  10      169.33      183.28     10.53 o 
  -1  -4  10       16.54       15.03      6.79 o 
   0  -4  10      286.18      278.17     15.03 o 
   1  -4  10       13.60       20.51      8.10 o 
   2  -4  10     1465.90     1405.48     40.37 o 
   3  -4  10       49.23       47.69     10.06 o 
   4  -4  10      207.80      226.56     16.20 o 
   5  -4  10      253.00      237.14     17.51 o 
   6  -4  10        3.78        9.93      9.80 o 
   7  -4  10        1.62        1.96     12.15 o 
  -8  -3  10        8.01       -7.84     15.81 o 
  -7  -3  10       32.17       40.50     16.33 o 
  -6  -3  10       10.84        9.15     13.07 o 
  -5  -3  10       58.49       47.43     13.33 o 
  -4  -3  10       69.10       98.65     15.29 o 
  -3  -3  10      186.66      186.32      9.77 o 
  -2  -3  10       74.79       72.12      8.49 o 
  -1  -3  10       23.07       19.60      7.32 o 
   0  -3  10      374.46      370.02     16.99 o 
   1  -3  10      566.33      646.36     23.39 o 
   2  -3  10      348.02      361.79     17.51 o 
   3  -3  10     1287.44     1264.11     36.85 o 
   4  -3  10        0.41        8.62      8.62 o 
   5  -3  10       19.72       13.72      8.88 o 
   6  -3  10        5.78        4.70      9.02 o 
   7  -3  10        5.61       -4.05     10.45 o 
   8  -3  10       17.96       30.57     14.50 o 
  -8  -2  10       92.78       72.17     24.43 o 
  -7  -2  10       30.50       30.44     15.16 o 
  -6  -2  10      110.18      109.49     17.12 o 
  -5  -2  10       24.91        9.02     11.63 o 
  -4  -2  10        5.80       -1.31      9.60 o 
  -3  -2  10        6.55        7.95      4.57 o 
  -2  -2  10      896.48      838.82     24.96 o 
  -1  -2  10      954.76      963.73     27.44 o 
   0  -2  10      588.62      626.50     21.04 o 
   1  -2  10      314.41      312.53     14.50 o 
   2  -2  10        0.40        8.49      6.14 o 
   3  -2  10        2.24       -1.05      5.75 o 
   4  -2  10      502.44      533.47     21.69 o 
   5  -2  10       80.59       71.08     10.71 o 
   6  -2  10      172.78      171.03     15.55 o 
   7  -2  10       63.08       58.22      9.64 o 
   8  -2  10        0.20       -2.90     13.65 o 
  -8  -1  10        1.61       -7.71     11.37 o 
  -7  -1  10        0.59        2.70      9.08 o 
  -6  -1  10      163.43      189.19     19.73 o 
  -5  -1  10      506.55      524.98     26.52 o 
  -4  -1  10      176.44      166.90      9.80 o 
  -3  -1  10        1.69       -4.25      4.25 o 
  -2  -1  10      203.12      210.49     10.84 o 
  -1  -1  10      254.45      265.50     12.54 o 
   0  -1  10        1.07        2.09      4.96 o 
   1  -1  10       13.86       24.82      5.88 o 
   2  -1  10      621.06      579.86     20.51 o 
   3  -1  10      594.57      637.09     22.21 o 
   4  -1  10        0.03       -4.70      6.01 o 
   5  -1  10       88.07       98.83      8.97 o 
   6  -1  10        4.09        6.25      6.27 o 
   7  -1  10        5.16        3.34      7.56 o 
   8  -1  10       42.55       34.50      9.76 o 
   9  -1  10       19.01       19.99     18.55 o 
  -8   0  10       33.41       19.60     12.15 o 
  -7   0  10      114.04       81.01     14.37 o 
  -6   0  10      304.04      310.49     14.29 o 
  -5   0  10      141.51      169.59     16.07 o 
  -4   0  10      425.75      477.41     13.20 o 
  -3   0  10        0.75       -1.96      4.18 o 
  -2   0  10      183.95      184.88     10.58 o 
  -1   0  10        4.90        2.61      4.57 o 
   0   0  10     1396.44     1311.54     33.19 o 
   1   0  10       88.74      111.97      9.15 o 
   2   0  10       92.26       90.68      9.02 o 
   3   0  10      229.10      215.56     20.64 o 
   4   0  10       32.19       24.31      5.81 o 
   5   0  10      199.41      166.02     10.27 o 
   6   0  10       66.76       71.61     24.76 o 
   7   0  10       71.96       95.44     10.47 o 
   8   0  10      118.44      139.15     20.25 o 
   9   0  10        7.97       25.87     16.99 o 
  -8   1  10        0.10       -4.96     11.24 o 
  -7   1  10       18.53       13.20     11.37 o 
  -6   1  10        0.01       -1.57      8.36 o 
  -5   1  10       44.98       35.30      5.30 o 
  -4   1  10      945.09      967.76     17.08 o 
  -3   1  10      914.70      988.16     26.13 o 
  -2   1  10      511.82      534.26     17.51 o 
  -1   1  10        1.44       -2.09      3.14 o 
   0   1  10      117.60      125.72      8.36 o 
   1   1  10        2.33        1.57      4.31 o 
   2   1  10       38.78       40.99      8.75 o 
   3   1  10      100.14      109.26     14.31 o 
   4   1  10      495.74      475.14     14.63 o 
   5   1  10      595.11      606.71     17.38 o 
   6   1  10       11.20       12.87      6.60 o 
   7   1  10      191.12      206.66     12.18 o 
   8   1  10       41.33       51.48     15.68 o 
   9   1  10        6.38        5.88     15.55 o 
  -8   2  10       60.02       58.40     15.94 o 
  -7   2  10      264.04      251.78     20.25 o 
  -6   2  10       29.88       22.47     10.98 o 
  -5   2  10        0.21       -0.36      4.64 o 
  -4   2  10      546.17      540.79     11.92 o 
  -3   2  10       54.49       57.52      7.90 o 
  -2   2  10      247.45      262.45      9.15 o 
  -1   2  10       34.52       38.67      5.49 o 
   0   2  10        1.46       -0.78      3.66 o 
   1   2  10        8.07        5.93      3.23 o 
   2   2  10      390.43      384.54     18.75 o 
   3   2  10        8.04       11.69      5.49 o 
   4   2  10      158.95      138.57      8.37 o 
   5   2  10       16.20        8.29      5.30 o 
   6   2  10       41.39       33.00      6.96 o 
   7   2  10      115.89      120.73     11.37 o 
   8   2  10        0.06      -11.63     14.11 o 
   9   2  10       79.87       52.00     19.47 o 
  -8   3  10      127.62      129.74     19.60 o 
  -7   3  10      314.09      302.47     24.96 o 
  -6   3  10      131.60      174.17     17.77 o 
  -5   3  10        5.59       -0.60      4.67 o 
  -4   3  10        9.59        5.55      4.23 o 
  -3   3  10      152.40      144.75      7.34 o 
  -2   3  10        1.42       -5.44      6.99 o 
  -1   3  10        1.29        2.64      4.96 o 
   0   3  10      261.24      247.13      8.04 o 
   1   3  10       86.44       65.83      5.92 o 
   2   3  10      157.57      178.27      8.24 o 
   3   3  10       90.68       99.29      7.73 o 
   4   3  10        0.46       -0.36      4.07 o 
   5   3  10      298.12      299.99     12.18 o 
   6   3  10      385.30      388.43     17.51 o 
   7   3  10      320.37      316.45     24.17 o 
   8   3  10        5.13        4.57     15.81 o 
   9   3  10       68.40       98.25     20.77 o 
  -8   4  10       12.20       21.82     15.03 o 
  -7   4  10        0.36      -14.76     11.24 o 
  -6   4  10       99.87      110.50      8.99 o 
  -5   4  10      404.69      365.98     18.81 o 
  -4   4  10      109.42      120.93     13.52 o 
  -3   4  10      160.78      134.63     13.72 o 
  -2   4  10      195.17      185.16      8.07 o 
  -1   4  10       43.29       36.59      5.94 o 
   0   4  10        1.89       -0.33      3.43 o 
   1   4  10       46.09       52.88     13.78 o 
   2   4  10      180.81      190.38      8.65 o 
   3   4  10        0.28        3.65      5.23 o 
   4   4  10      774.10      726.89     18.50 o 
   5   4  10      656.76      601.73     23.45 o 
   6   4  10       37.60       33.43      6.94 o 
   7   4  10        1.68       -1.18     12.80 o 
   8   4  10      125.58      177.82     24.04 o 
   9   4  10       60.76       64.68     19.21 o 
  -8   5  10       27.34       29.40     15.68 o 
  -7   5  10      277.03      238.19     20.77 o 
  -6   5  10       33.37       44.57      8.00 o 
  -5   5  10      215.03      216.13     10.84 o 
  -4   5  10      131.07      140.05     15.61 o 
  -3   5  10        0.13        1.79      4.59 o 
  -2   5  10        4.06        3.32      4.11 o 
  -1   5  10       57.60       51.71      5.49 o 
   0   5  10       29.94       24.57      4.93 o 
   1   5  10      757.02      697.35     16.98 o 
   2   5  10      478.43      481.94     13.69 o 
   3   5  10       80.19       94.78     12.15 o 
   4   5  10      193.70      198.38      9.28 o 
   5   5  10      123.11      103.74     11.63 o 
   6   5  10        0.90       -1.87      5.94 o 
   7   5  10       65.07      112.50     17.77 o 
   8   5  10      161.37      186.19     23.39 o 
   9   5  10      144.85      175.60     24.69 o 
  -7   6  10        3.53      -11.63     12.28 o 
  -6   6  10       24.90       19.19      8.02 o 
  -5   6  10        2.18       16.33     13.65 o 
  -4   6  10        0.50       -5.75      5.53 o 
  -3   6  10      413.12      389.75     13.23 o 
  -2   6  10      178.20      180.38      9.03 o 
  -1   6  10      339.24      299.73     14.63 o 
   0   6  10      142.88      154.69      8.44 o 
   1   6  10      111.66      111.39      7.74 o 
   2   6  10       30.40       25.04      7.32 o 
   3   6  10        9.26        2.19      4.51 o 
   4   6  10      132.96      130.51     13.72 o 
   5   6  10        0.48       -5.14      4.98 o 
   6   6  10      121.40       95.77     16.72 o 
   7   6  10       63.76       80.75     17.51 o 
   8   6  10        3.21      -21.17     14.11 o 
   9   6  10        2.30       11.37     18.16 o 
  -7   7  10       25.27       14.90      9.10 o 
  -6   7  10        7.55        4.84      7.42 o 
  -5   7  10      474.97      436.71     16.03 o 
  -4   7  10      114.28       76.51      8.60 o 
  -3   7  10      141.73      155.05      9.70 o 
  -2   7  10      350.47      342.86     12.59 o 
  -1   7  10        0.96       -3.66      5.36 o 
   0   7  10       40.37       30.80      5.88 o 
   1   7  10       79.01       81.67      7.27 o 
   2   7  10      276.17      291.74     11.67 o 
   3   7  10      746.12      757.87     19.21 o 
   4   7  10       64.76       77.87      7.59 o 
   5   7  10       18.89       23.22      8.88 o 
   6   7  10       10.97       -0.52     12.15 o 
   7   7  10       27.01       16.85     14.24 o 
   8   7  10        1.04        2.22     16.99 o 
  -6   8  10       73.70       70.24     10.89 o 
  -5   8  10        1.37        2.24      7.47 o 
  -4   8  10        7.18       -2.90      6.65 o 
  -3   8  10        1.35       -6.33      6.34 o 
  -2   8  10      221.59      224.21     15.03 o 
  -1   8  10     1323.86     1347.47     38.67 o 
   0   8  10      135.86      143.07     12.94 o 
   1   8  10      388.70      369.26     13.43 o 
   2   8  10       22.91       15.42      5.46 o 
   3   8  10      268.40      259.03     19.01 o 
   4   8  10       84.38       93.94     10.71 o 
   5   8  10        0.76        1.10      6.02 o 
   6   8  10        5.42      -17.64     14.11 o 
   7   8  10       15.03       13.72     17.51 o 
   8   8  10        0.78      -22.73     15.16 o 
  -5   9  10       57.18       51.66     21.36 o 
  -4   9  10        2.90       -2.48      7.15 o 
  -3   9  10      662.26      605.99     25.35 o 
  -2   9  10       34.94        4.18      9.15 o 
  -1   9  10      524.05      525.11     23.00 o 
   0   9  10      271.43      318.54     17.90 o 
   1   9  10        9.50        6.92      7.84 o 
   2   9  10       63.66       57.76      8.75 o 
   3   9  10        2.69       11.97      9.86 o 
   4   9  10       21.99       18.51      6.73 o 
   5   9  10       54.89       57.49     16.85 o 
   6   9  10       28.71       50.04     16.59 o 
   7   9  10       38.65       73.95     19.99 o 
  -5  10  10        6.20       12.56      9.09 o 
  -4  10  10      214.89      175.08     17.77 o 
  -3  10  10        5.21       -5.75      9.15 o 
  -2  10  10       25.03       26.26      9.80 o 
  -1  10  10       36.46       31.10     10.32 o 
   0  10  10      400.10      463.70     22.34 o 
   1  10  10      378.96      406.61     20.38 o 
   2  10  10       46.52       58.40     11.76 o 
   3  10  10      593.79      569.61     32.08 o 
   4  10  10       12.39        2.27     13.13 o 
   5  10  10      107.85       82.71     20.12 o 
   6  10  10       91.22       90.15     20.91 o 
  -3  11  10       90.15       80.49     14.24 o 
  -2  11  10        4.85       -0.65     10.32 o 
  -1  11  10      264.41      272.03     19.86 o 
   0  11  10       30.66       29.27     11.11 o 
   1  11  10      101.32       99.04     13.85 o 
   2  11  10        4.29        8.62      8.75 o 
   3  11  10        7.46       -2.61      9.15 o 
   4  11  10       27.72       35.83     12.67 o 
   5  11  10       50.02       36.45     18.55 o 
  -1  12  10       16.16      -11.76     11.63 o 
   0  12  10       13.66       -6.27     10.45 o 
   1  12  10        5.08       20.12     12.15 o 
   2  12  10       60.41       75.91     13.85 o 
   3  12  10       60.55       77.48     14.63 o 
  -3  -8  11       54.31       52.26     19.73 o 
  -2  -8  11       89.96      128.18     21.04 o 
  -1  -8  11      177.47      198.31     33.32 o 
   0  -8  11       28.68       13.26     10.58 o 
   1  -8  11       15.45        7.23     10.05 o 
   2  -8  11        0.13        9.36     16.46 o 
  -5  -7  11       10.80      -17.77     15.68 o 
  -4  -7  11        8.82       -2.35     15.68 o 
  -3  -7  11       72.44       60.49     18.55 o 
  -2  -7  11      197.53      223.47     15.45 o 
  -1  -7  11       97.00      130.91     12.71 o 
   0  -7  11        1.76       -1.24     12.28 o 
   1  -7  11        4.55        6.17      9.26 o 
   2  -7  11       72.07       77.09     14.89 o 
   3  -7  11        2.38       -2.48     12.28 o 
   4  -7  11        4.35       -7.84     12.54 o 
  -6  -6  11       47.55       45.60     20.51 o 
  -5  -6  11        5.45       -5.49     16.07 o 
  -4  -6  11       90.37       94.86     19.47 o 
  -3  -6  11        4.77       -1.31     12.94 o 
  -2  -6  11        5.62       -4.79      8.03 o 
  -1  -6  11      163.12      172.43     13.72 o 
   0  -6  11      108.81      131.76     12.93 o 
   1  -6  11      144.22      145.16     16.07 o 
   2  -6  11        0.53      -10.98      9.93 o 
   3  -6  11       54.85       72.91     14.24 o 
   4  -6  11       33.47       32.40     12.94 o 
   5  -6  11       12.52       22.21     13.46 o 
  -6  -5  11        4.86        5.75     15.16 o 
  -5  -5  11       36.51       45.08     15.81 o 
  -4  -5  11        6.39        4.96     13.20 o 
  -3  -5  11        1.09       -7.06     11.76 o 
  -2  -5  11       90.08       87.00     10.05 o 
  -1  -5  11      140.38      143.57     11.21 o 
   0  -5  11     1798.85     1773.02     48.21 o 
   1  -5  11      240.14      252.56     16.99 o 
   2  -5  11        1.56        9.80      9.28 o 
   3  -5  11        2.30       -1.96      9.93 o 
   4  -5  11       57.14       63.76     12.94 o 
   5  -5  11       38.64       33.58     12.94 o 
   6  -5  11        2.32       12.02     13.33 o 
  -7  -4  11       55.71       51.61     18.29 o 
  -6  -4  11        0.01        3.27     13.46 o 
  -5  -4  11       12.03        7.06     12.15 o 
  -4  -4  11       64.07       67.55     15.55 o 
  -3  -4  11        0.11       -0.79      6.53 o 
  -2  -4  11      435.84      422.02     15.32 o 
  -1  -4  11      143.16      148.56     13.20 o 
   0  -4  11      135.53      130.66     12.67 o 
   1  -4  11      748.74      736.39     26.65 o 
   2  -4  11        1.48       -1.31      7.32 o 
   3  -4  11       84.07       65.33     11.63 o 
   4  -4  11        0.28        0.52      8.23 o 
   5  -4  11      105.15      125.56     15.42 o 
   6  -4  11       24.79       11.63     10.98 o 
   7  -4  11       17.20      -14.76     12.28 o 
  -7  -3  11        2.76        1.57     13.98 o 
  -6  -3  11       84.99       78.00     17.25 o 
  -5  -3  11      627.84      642.84     32.27 o 
  -4  -3  11        6.27       -5.62     11.11 o 
  -3  -3  11       39.83       31.39      6.23 o 
  -2  -3  11        0.75        8.23      6.53 o 
  -1  -3  11        3.09       -8.62      6.01 o 
   0  -3  11       60.27       49.91      9.02 o 
   1  -3  11       31.02       30.31      8.49 o 
   2  -3  11     3280.56     3263.04     74.61 o 
   3  -3  11      116.07       87.28     11.63 o 
   4  -3  11       11.70       17.38      8.88 o 
   5  -3  11        4.53        5.23      8.88 o 
   6  -3  11        2.09       -2.35     10.06 o 
   7  -3  11       10.97        5.49     10.84 o 
  -8  -2  11       46.81       61.65     20.58 o 
  -7  -2  11       63.14       64.94     17.90 o 
  -6  -2  11       23.98       19.08     14.50 o 
  -5  -2  11      152.40      148.82     17.64 o 
  -4  -2  11        1.90       -0.55      5.59 o 
  -3  -2  11       38.68       37.80      6.46 o 
  -2  -2  11        0.12       -3.53      6.27 o 
  -1  -2  11        4.08       -7.97      5.49 o 
   0  -2  11      534.07      536.87     20.12 o 
   1  -2  11      207.97      232.44     13.46 o 
   2  -2  11       55.40       58.14      9.28 o 
   3  -2  11      384.72      383.35     18.81 o 
   4  -2  11       57.22       78.00     10.84 o 
   5  -2  11        1.32       -7.97      7.71 o 
   6  -2  11        2.63      -12.15      8.10 o 
   7  -2  11       79.84       88.59     14.50 o 
   8  -2  11        4.39       -4.31     12.41 o 
  -8  -1  11       80.33       53.05     14.63 o 
  -7  -1  11        3.28       -4.33      8.30 o 
  -6  -1  11        0.61      -10.45     12.02 o 
  -5  -1  11       68.76       92.11     15.03 o 
  -4  -1  11      194.23      188.03      9.97 o 
  -3  -1  11     2008.46     2002.88     36.63 o 
  -2  -1  11     1341.60     1360.54     35.28 o 
  -1  -1  11        1.54       -3.66      4.57 o 
   0  -1  11       27.75       37.50      6.92 o 
   1  -1  11        9.18       19.60      6.53 o 
   2  -1  11        0.00        5.36      6.14 o 
   3  -1  11      208.00      206.18     13.46 o 
   4  -1  11     1919.37     1724.55     45.47 o 
   5  -1  11      202.62      189.47     11.96 o 
   6  -1  11        0.38       -6.38      6.45 o 
   7  -1  11       20.22       20.65      8.52 o 
   8  -1  11        2.66      -10.42      9.16 o 
  -8   0  11        1.76       -7.45     12.67 o 
  -7   0  11      139.04      155.09     18.29 o 
  -6   0  11      661.15      643.13     20.96 o 
  -5   0  11      766.02      743.83     31.49 o 
  -4   0  11       63.68       53.01      5.06 o 
  -3   0  11      406.16      404.52     16.33 o 
  -2   0  11       50.15       54.35      7.45 o 
  -1   0  11      172.87      174.17     11.11 o 
   0   0  11      130.07      123.86      9.41 o 
   1   0  11      185.42      197.03     11.50 o 
   2   0  11       41.50       55.66      8.10 o 
   3   0  11        1.95        2.48      6.01 o 
   4   0  11       50.31       47.02      7.90 o 
   5   0  11       52.61       45.93      7.25 o 
   6   0  11       43.80       39.47      7.78 o 
   7   0  11       65.99       67.67     20.19 o 
   8   0  11        4.70       -2.09     14.63 o 
  -8   1  11       13.34        9.28     14.11 o 
  -7   1  11      156.35      146.73     18.55 o 
  -6   1  11      324.29      315.02     20.38 o 
  -5   1  11        2.57       -0.50      6.28 o 
  -4   1  11       36.71       30.23      5.38 o 
  -3   1  11       50.76       50.17      7.45 o 
  -2   1  11       60.76       66.90      7.71 o 
  -1   1  11     1142.47     1107.85     29.27 o 
   0   1  11      937.94      968.30     27.70 o 
   1   1  11      126.60      131.57      9.80 o 
   2   1  11       88.49       81.66      8.49 o 
   3   1  11        1.38        0.04      4.39 o 
   4   1  11       22.07       26.62      5.84 o 
   5   1  11       19.48        9.38      6.34 o 
   6   1  11     1768.98     1790.04     36.72 o 
   7   1  11      279.15      298.51     14.63 o 
   8   1  11       36.27       31.88     16.07 o 
   9   1  11       22.23       14.89     16.20 o 
  -8   2  11        0.11       -6.27     13.59 o 
  -7   2  11       56.53       62.06     15.03 o 
  -6   2  11       68.76       69.51     13.98 o 
  -5   2  11      781.87      821.15     29.27 o 
  -4   2  11     2394.41     2424.21     47.12 o 
  -3   2  11     1608.66     1582.31     44.75 o 
  -2   2  11      100.30       98.65      6.32 o 
  -1   2  11       54.97       42.86      6.40 o 
   0   2  11       60.96       72.51      7.45 o 
   1   2  11       80.33       69.90      7.45 o 
   2   2  11       95.34      106.77      7.25 o 
   3   2  11      719.26      734.66     18.62 o 
   4   2  11        9.95        6.76      5.34 o 
   5   2  11        8.99        0.54      5.43 o 
   6   2  11        0.09        6.26      6.40 o 
   7   2  11      111.28      101.28     14.37 o 
   8   2  11       25.07       18.95     15.42 o 
   9   2  11       30.87       53.83     19.47 o 
  -8   3  11       33.68       -3.14     14.24 o 
  -7   3  11        2.49       -4.70     11.89 o 
  -6   3  11       60.77       61.54     14.11 o 
  -5   3  11      249.41      268.25     11.04 o 
  -4   3  11      298.94      289.99     10.86 o 
  -3   3  11        3.63        1.57      6.21 o 
  -2   3  11       87.67       87.88      7.51 o 
  -1   3  11       15.74       10.70      5.62 o 
   0   3  11        9.79        3.27      4.57 o 
   1   3  11       75.72       71.30      6.38 o 
   2   3  11      279.74      301.59     11.14 o 
   3   3  11       47.07       38.20     18.36 o 
   4   3  11       34.73       35.11      6.09 o 
   5   3  11      161.33      151.37      9.71 o 
   6   3  11       26.59       28.32      6.75 o 
   7   3  11       88.52       78.39     16.33 o 
   8   3  11      583.39      594.75     33.84 o 
   9   3  11       62.17       81.66     21.95 o 
  -8   4  11      150.82      162.28     22.34 o 
  -7   4  11        0.66      -13.98     12.80 o 
  -6   4  11        0.53      -10.84     11.63 o 
  -5   4  11      192.29      180.60     22.73 o 
  -4   4  11       29.20       40.82      6.47 o 
  -3   4  11      179.89      178.34      8.97 o 
  -2   4  11      886.61      945.44     21.69 o 
  -1   4  11     1446.85     1371.77     35.15 o 
   0   4  11        8.04        2.88      7.19 o 
   1   4  11        3.07        7.19      4.05 o 
   2   4  11        1.30        1.10      4.07 o 
   3   4  11      354.75      335.91     17.70 o 
   4   4  11      103.59       99.50      8.18 o 
   5   4  11      270.58      309.53     27.37 o 
   6   4  11        5.21        0.71      5.68 o 
   7   4  11      116.41      149.60     21.82 o 
   8   4  11        6.41       -3.27     14.76 o 
   9   4  11       97.67      104.26     23.52 o 
  -7   5  11      336.27      333.70     25.61 o 
  -6   5  11      113.07      106.23      9.50 o 
  -5   5  11       15.02       10.70      6.41 o 
  -4   5  11      319.28      270.54     11.74 o 
  -3   5  11        0.02        4.99      8.30 o 
  -2   5  11       17.54       15.14      7.25 o 
  -1   5  11        1.20       -0.13      5.10 o 
   0   5  11      370.49      356.69     11.96 o 
   1   5  11        0.90       -1.29      4.08 o 
   2   5  11      400.17      403.59     13.05 o 
   3   5  11      175.31      180.83      9.75 o 
   4   5  11      584.49      573.74     18.55 o 
   5   5  11      279.55      278.27     12.47 o 
   6   5  11        2.43       -3.37      6.08 o 
   7   5  11       99.61      101.91     17.51 o 
   8   5  11       56.71       78.00     19.21 o 
   9   5  11       25.33       42.46     20.64 o 
  -7   6  11      309.66      297.38     25.61 o 
  -6   6  11      139.57      163.89     11.82 o 
  -5   6  11        7.40        4.30      6.24 o 
  -4   6  11        0.09       -1.02      5.34 o 
  -3   6  11      153.15      142.30     10.58 o 
  -2   6  11        5.66       12.41      6.40 o 
  -1   6  11        0.92       -2.22      5.36 o 
   0   6  11     1308.37     1385.54     27.90 o 
   1   6  11     1789.35     1772.27     33.46 o 
   2   6  11      305.88      270.86     10.79 o 
   3   6  11        0.10        5.94      4.46 o 
   4   6  11        0.99        1.57      4.98 o 
   5   6  11      187.83      173.75     10.15 o 
   6   6  11       24.06       29.66     13.72 o 
   7   6  11       52.51       62.85     17.64 o 
   8   6  11      246.23      281.96     28.48 o 
  -6   7  11       44.74       41.44      8.80 o 
  -5   7  11      129.14      135.78     11.05 o 
  -4   7  11      253.22      227.63     11.98 o 
  -3   7  11      227.93      248.77     15.29 o 
  -2   7  11      196.48      182.79     13.46 o 
  -1   7  11        0.29       -2.61      6.27 o 
   0   7  11        2.88       -2.35      5.62 o 
   1   7  11       19.94       25.94      5.94 o 
   2   7  11      240.81      258.61     11.59 o 
   3   7  11       32.65       35.34      6.32 o 
   4   7  11       76.04       74.28      9.73 o 
   5   7  11        5.57        7.60      5.59 o 
   6   7  11      135.55      131.70     21.04 o 
   7   7  11       31.48       46.51     16.33 o 
   8   7  11        0.31       -1.83     16.85 o 
  -6   8  11        2.21      -11.87      7.91 o 
  -5   8  11      270.68      234.21     13.69 o 
  -4   8  11      121.15      133.14     14.63 o 
  -3   8  11        6.39        7.97      8.62 o 
  -2   8  11        4.19       12.94      7.58 o 
  -1   8  11        2.16        4.05      6.92 o 
   0   8  11       25.17       35.41      8.36 o 
   1   8  11       27.08       18.00      6.17 o 
   2   8  11     1500.33     1436.57     29.98 o 
   3   8  11      605.93      590.74     17.58 o 
   4   8  11      266.75      273.49     12.03 o 
   5   8  11       85.79       75.74     14.31 o 
   6   8  11        0.97       -2.22     13.33 o 
   7   8  11       19.75        7.58     16.72 o 
  -5   9  11        0.02       -2.22     10.19 o 
  -4   9  11       55.13       51.74     12.67 o 
  -3   9  11      168.05      197.42     15.94 o 
  -2   9  11       23.15       32.53     10.32 o 
  -1   9  11      270.42      285.09     17.64 o 
   0   9  11        4.40        3.79      7.97 o 
   1   9  11       19.11       19.21      8.62 o 
   2   9  11       84.12       87.25     10.58 o 
   3   9  11      118.74      135.14     23.26 o 
   4   9  11       63.43       69.80      8.73 o 
   5   9  11       13.44       37.40      8.13 o 
   6   9  11       26.65       28.74     16.20 o 
   7   9  11        0.00       -2.61     16.07 o 
  -4  10  11       49.81       67.94     14.24 o 
  -3  10  11      549.92      525.37     25.74 o 
  -2  10  11      203.08      221.46     17.12 o 
  -1  10  11        5.49       10.45      9.41 o 
   0  10  11       18.86       10.98      9.28 o 
   1  10  11        5.54       10.06      8.75 o 
   2  10  11       71.29       80.75     12.41 o 
   3  10  11       14.04       17.13      7.81 o 
   4  10  11      485.97      516.52     48.54 o 
   5  10  11      128.55      159.27     21.30 o 
   6  10  11       44.77       63.37     19.21 o 
  -3  11  11       11.43       17.51     11.24 o 
  -2  11  11       48.15       64.94     14.11 o 
  -1  11  11      167.23      194.94     18.55 o 
   0  11  11      114.71      104.40     14.63 o 
   1  11  11       69.99       83.36     14.11 o 
   2  11  11       23.43       -3.40     10.06 o 
   3  11  11      177.07      187.62     16.72 o 
   4  11  11       57.20       49.69     10.43 o 
   5  11  11       78.21       47.04     20.38 o 
   0  12  11       56.31       52.52     14.50 o 
   1  12  11        9.34       17.51     11.89 o 
   2  12  11       37.44       27.83     12.67 o 
   3  12  11       50.29       54.75     14.50 o 
  -3  -7  12       36.98       50.17     20.51 o 
  -2  -7  12      151.96      160.97     24.82 o 
  -1  -7  12      102.69       88.72     27.24 o 
   0  -7  12       60.07       46.35     11.06 o 
   1  -7  12      106.54      117.95     37.24 o 
   2  -7  12       87.34      123.99     17.77 o 
   3  -7  12        7.35       23.39     13.72 o 
  -5  -6  12       35.58        7.97     15.81 o 
  -4  -6  12        0.02        6.01     14.63 o 
  -3  -6  12       10.85       17.25     16.33 o 
  -2  -6  12      391.24      425.71     17.88 o 
  -1  -6  12       99.67      115.62     15.16 o 
   0  -6  12      128.60      144.07     13.51 o 
   1  -6  12        0.16       -0.52     10.45 o 
   2  -6  12        0.51        3.53     10.58 o 
   3  -6  12      126.79      119.68     16.85 o 
   4  -6  12       75.15       81.66     15.81 o 
  -6  -5  12       33.81       13.72     17.64 o 
  -5  -5  12        4.27       -4.44     14.37 o 
  -4  -5  12       26.17       39.72     15.68 o 
  -3  -5  12       57.31       46.25     15.68 o 
  -2  -5  12        0.03        0.22      7.82 o 
  -1  -5  12       10.21        5.93      7.61 o 
   0  -5  12      234.45      248.77     18.03 o 
   1  -5  12      206.34      207.75     17.64 o 
   2  -5  12      100.41      130.27     15.42 o 
   3  -5  12      582.49      601.16     27.57 o 
   4  -5  12      200.77      197.82     19.08 o 
   5  -5  12       34.97       53.96     14.50 o 
  -6  -4  12        0.12       -3.66     15.16 o 
  -5  -4  12       54.71       21.56     15.68 o 
  -4  -4  12        4.47       -4.57     14.11 o 
  -3  -4  12       49.70       46.89      8.88 o 
  -2  -4  12        6.10        3.18      7.71 o 
  -1  -4  12       77.26       93.42     12.94 o 
   0  -4  12     1294.40     1224.52     37.24 o 
   1  -4  12      110.21      121.51     14.11 o 
   2  -4  12      137.62      139.15     14.63 o 
   3  -4  12       17.82       11.89      9.80 o 
   4  -4  12        7.56        2.74     10.06 o 
   5  -4  12       36.88       38.15     12.80 o 
   6  -4  12      107.31      119.16     17.51 o 
  -7  -3  12       29.01       23.65     16.33 o 
  -6  -3  12      115.28      117.59     19.99 o 
  -5  -3  12       78.64      103.48     17.77 o 
  -4  -3  12      256.45      269.29     21.43 o 
  -3  -3  12       51.07       36.14      7.06 o 
  -2  -3  12      156.54      136.80     12.15 o 
  -1  -3  12      572.70      571.23     22.34 o 
   0  -3  12       27.13       19.47      8.10 o 
   1  -3  12        7.96        4.96      8.36 o 
   2  -3  12      157.87      168.42     14.76 o 
   3  -3  12       37.01       36.45      9.93 o 
   4  -3  12        3.93        3.53      8.36 o 
   5  -3  12      334.98      382.17     21.56 o 
   6  -3  12      120.63      154.96     18.03 o 
   7  -3  12       13.53        7.58     12.67 o 
  -7  -2  12       35.70       49.65     18.68 o 
  -6  -2  12      302.26      336.70     25.87 o 
  -5  -2  12       30.26       26.13     14.37 o 
  -4  -2  12        1.43        5.10     11.63 o 
  -3  -2  12       59.14       60.46      7.79 o 
  -2  -2  12        4.18       -9.93      6.79 o 
  -1  -2  12        2.96        1.31      6.14 o 
   0  -2  12      349.07      374.60     17.38 o 
   1  -2  12      469.69      471.67     19.86 o 
   2  -2  12     1189.13     1078.58     33.19 o 
   3  -2  12      503.01      490.23     21.69 o 
   4  -2  12       41.16       37.50      9.93 o 
   5  -2  12       24.76       27.44      9.80 o 
   6  -2  12       14.87       -0.39     10.98 o 
   7  -2  12       64.37       71.34     15.68 o 
  -7  -1  12        0.89       -1.31      8.57 o 
  -6  -1  12       17.59       32.80     13.72 o 
  -5  -1  12       44.50       34.89     13.20 o 
  -4  -1  12      205.28      206.79     10.78 o 
  -3  -1  12        0.25       -5.49      5.75 o 
  -2  -1  12      409.82      459.13     18.55 o 
  -1  -1  12      539.01      528.51     19.99 o 
   0  -1  12       24.16       19.86      7.45 o 
   1  -1  12      667.14      681.12     24.04 o 
   2  -1  12      135.48      147.38     13.20 o 
   3  -1  12        3.05       -3.66      6.92 o 
   4  -1  12      254.41      220.29     14.89 o 
   5  -1  12       36.39       20.91      9.02 o 
   6  -1  12        0.04        0.00      8.75 o 
   7  -1  12      159.69      172.43     14.47 o 
   8  -1  12      109.54      126.45     14.63 o 
  -8   0  12       90.63       85.32     17.51 o 
  -7   0  12        9.46       -8.10     11.37 o 
  -6   0  12      279.51      270.20     15.04 o 
  -5   0  12      415.59      413.79     24.82 o 
  -4   0  12     2192.44     2261.06     40.97 o 
  -3   0  12      148.93      154.70     11.76 o 
  -2   0  12       94.45      107.79     10.98 o 
  -1   0  12        0.02       -5.23      5.36 o 
   0   0  12        0.08        3.01      5.10 o 
   1   0  12      185.50      178.09     11.76 o 
   2   0  12      409.41      441.49     18.55 o 
   3   0  12      134.60      140.46     11.50 o 
   4   0  12      532.01      487.61     20.77 o 
   5   0  12      900.41      833.77     22.66 o 
   6   0  12       24.98        8.87      7.90 o 
   7   0  12       40.00       36.35      9.57 o 
   8   0  12       30.33       24.61     10.48 o 
  -8   1  12       65.01       52.66     16.07 o 
  -7   1  12       39.12       44.95     15.29 o 
  -6   1  12        2.01       -7.19      9.02 o 
  -5   1  12       17.03        6.70      7.36 o 
  -4   1  12       25.69       21.41      6.11 o 
  -3   1  12       30.49       38.28      7.19 o 
  -2   1  12      265.37      249.56     12.15 o 
  -1   1  12        6.00       -0.39      4.96 o 
   0   1  12      347.45      328.08     15.42 o 
   1   1  12       10.49       12.02      5.75 o 
   2   1  12      281.98      296.20     14.89 o 
   3   1  12      174.89      177.45     10.04 o 
   4   1  12       31.07       30.90     13.46 o 
   5   1  12      176.11      177.96     11.46 o 
   6   1  12      190.83      172.80     11.95 o 
   7   1  12        1.69        3.09     15.22 o 
   8   1  12       21.10      -14.76     13.85 o 
  -8   2  12      157.88      167.50     22.60 o 
  -7   2  12       88.95       76.17     16.72 o 
  -6   2  12       80.28       78.26     16.07 o 
  -5   2  12        1.81       -2.42      5.29 o 
  -4   2  12      520.03      560.96     13.19 o 
  -3   2  12      294.45      272.78     10.19 o 
  -2   2  12     3114.56     3183.32     95.45 o 
  -1   2  12     1247.21     1206.23     32.01 o 
   0   2  12       25.43       14.76      5.75 o 
   1   2  12       19.41       16.72      6.14 o 
   2   2  12        0.43       -5.38      4.69 o 
   3   2  12      179.52      178.63     10.09 o 
   4   2  12      345.28      326.72     36.71 o 
   5   2  12      146.84      182.61     18.03 o 
   6   2  12      214.65      206.79     16.99 o 
   7   2  12      261.92      260.42     14.66 o 
   8   2  12        1.69      -15.16     13.98 o 
  -7   3  12      254.09      227.87     23.26 o 
  -6   3  12      659.50      682.16     32.14 o 
  -5   3  12      327.30      353.35     13.02 o 
  -4   3  12       13.78        6.31      5.24 o 
  -3   3  12      332.77      352.68     12.22 o 
  -2   3  12       48.82       43.42      5.93 o 
  -1   3  12       49.54       48.47      7.19 o 
   0   3  12      651.93      656.68     21.69 o 
   1   3  12        0.95        0.15      5.36 o 
   2   3  12      537.96      522.09     15.21 o 
   3   3  12        4.22        1.74      7.06 o 
   4   3  12        0.88       -5.62      4.94 o 
   5   3  12       64.89       69.64      8.46 o 
   6   3  12        2.00        6.71      7.03 o 
   7   3  12       69.00       54.27      9.93 o 
   8   3  12       31.20       23.52     16.72 o 
  -7   4  12      203.56      202.13     23.00 o 
  -6   4  12      540.85      557.78     29.01 o 
  -5   4  12       56.67       50.31      7.50 o 
  -4   4  12       16.99       10.51      5.87 o 
  -3   4  12       23.23       11.68      7.84 o 
  -2   4  12     1472.83     1445.20     37.50 o 
  -1   4  12       96.49       92.37      9.41 o 
   0   4  12     2936.81     2820.90     62.72 o 
   1   4  12     1276.45     1271.13     39.13 o 
   2   4  12        6.37        5.66      4.52 o 
   3   4  12        6.90        6.21      4.82 o 
   4   4  12        3.63        2.79      5.44 o 
   5   4  12        4.72       -2.02      5.84 o 
   6   4  12      116.50      105.96      9.79 o 
   7   4  12       70.88       57.62     16.99 o 
   8   4  12       42.49       18.03     15.94 o 
  -7   5  12       12.49       25.35     15.42 o 
  -6   5  12       71.62       98.29     10.17 o 
  -5   5  12      209.30      202.62     11.67 o 
  -4   5  12      527.77      533.02     16.35 o 
  -3   5  12       82.32       97.68      8.22 o 
  -2   5  12        0.04        1.31      6.01 o 
  -1   5  12     1192.70     1148.35     32.40 o 
   0   5  12        0.02       -0.41      6.60 o 
   1   5  12       61.04       60.78      6.72 o 
   2   5  12      240.25      221.12     15.35 o 
   3   5  12      180.56      192.60     10.54 o 
   4   5  12      313.50      322.79     12.35 o 
   5   5  12      134.07      141.54     10.08 o 
   6   5  12        9.02       -4.85      6.53 o 
   7   5  12        3.84        4.96     14.37 o 
   8   5  12        7.94       19.21     17.90 o 
  -7   6  12      205.91      216.89     23.65 o 
  -6   6  12       31.02       15.08      8.07 o 
  -5   6  12       32.52       32.54     10.58 o 
  -4   6  12      355.19      327.64     18.55 o 
  -3   6  12        5.30        8.10      6.79 o 
  -2   6  12        0.09       -1.57      6.14 o 
  -1   6  12        1.67       -7.84      5.36 o 
   0   6  12     1336.27     1361.67     28.33 o 
   1   6  12       59.60       63.31      7.64 o 
   2   6  12     3414.15     3304.61     55.52 o 
   3   6  12      190.22      198.91     12.28 o 
   4   6  12        6.65        8.56      5.81 o 
   5   6  12        5.41        6.01      6.60 o 
   6   6  12        0.26       13.07     14.76 o 
   7   6  12        7.68       -3.27     15.29 o 
   8   6  12        1.46      -17.77     16.07 o 
  -6   7  12        0.96       -3.40      8.51 o 
  -5   7  12        2.00       -5.95     11.37 o 
  -4   7  12        1.89        1.70      8.10 o 
  -3   7  12      224.70      247.33     15.55 o 
  -2   7  12      497.36      464.62     20.25 o 
  -1   7  12        4.68       -6.01      6.92 o 
   0   7  12        3.33       -1.96      6.27 o 
   1   7  12     1119.23     1136.87     25.60 o 
   2   7  12      131.22      138.97      9.83 o 
   3   7  12       18.78       18.73      5.97 o 
   4   7  12       16.42       11.96      6.21 o 
   5   7  12      162.40      196.75     22.28 o 
   6   7  12      192.74      252.95     23.52 o 
   7   7  12        2.67       -7.06     15.16 o 
   8   7  12       17.80       29.14     18.16 o 
  -5   8  12      102.98      109.10     14.50 o 
  -4   8  12      140.36      146.08     14.89 o 
  -3   8  12       13.07       13.72      9.41 o 
  -2   8  12      388.47      340.36     18.55 o 
  -1   8  12       43.53       34.89      9.02 o 
   0   8  12       71.90       72.25     10.84 o 
   1   8  12       26.80       20.91      8.10 o 
   2   8  12      262.35      283.96     12.87 o 
   3   8  12       92.73      105.31      9.84 o 
   4   8  12      589.38      597.71     28.81 o 
   5   8  12        6.20        3.57      7.38 o 
   6   8  12       24.93       10.32     16.20 o 
   7   8  12        5.90       -6.27     16.20 o 
  -5   9  12       55.63       41.68     12.94 o 
  -4   9  12       13.76        6.92     10.84 o 
  -3   9  12        0.53       -5.49      9.28 o 
  -2   9  12        2.13       -9.41      8.36 o 
  -1   9  12      836.65      858.03     30.97 o 
   0   9  12      350.60      360.88     19.73 o 
   1   9  12       12.50       14.11      8.49 o 
   2   9  12       33.34       18.95      9.02 o 
   3   9  12      734.75      761.98     21.28 o 
   4   9  12       64.34       60.45      9.15 o 
   5   9  12        0.10        1.10     16.20 o 
   6   9  12        2.45      -16.07     15.29 o 
  -4  10  12      155.88      174.17     18.16 o 
  -3  10  12       90.13       97.21     15.16 o 
  -2  10  12      160.06      167.50     17.25 o 
  -1  10  12        0.01       -9.67      8.62 o 
   0  10  12      262.20      271.77     18.29 o 
   1  10  12       44.10       42.86     10.98 o 
   2  10  12      125.08      121.90     13.85 o 
   3  10  12       51.00       51.95      9.36 o 
   4  10  12      144.64      180.59     12.51 o 
   5  10  12       21.73       36.32     18.81 o 
  -2  11  12        5.75        3.40     11.63 o 
  -1  11  12        2.28       -7.19     10.58 o 
   0  11  12        7.10        3.92     10.98 o 
   1  11  12      201.66      208.92     18.42 o 
   2  11  12        2.48       12.80     11.24 o 
   3  11  12       20.51       18.16     10.84 o 
   4  11  12       38.45       48.53     15.35 o 
  -1  -7  13       10.76       10.81     11.05 o 
   0  -7  13        8.84        0.44     10.48 o 
  -4  -6  13        6.42       -0.78     16.20 o 
  -3  -6  13       23.89       34.36     17.64 o 
  -2  -6  13       10.16        1.17      9.90 o 
  -1  -6  13        0.03       -4.41     14.50 o 
   0  -6  13       69.92       73.29     12.40 o 
   1  -6  13       93.21       93.29     15.55 o 
   2  -6  13        2.27        0.65     11.24 o 
   3  -6  13       33.44       24.04     12.80 o 
  -5  -5  13       21.92       17.51     17.90 o 
  -4  -5  13       20.16       11.24     16.59 o 
  -3  -5  13       13.27       12.67     14.24 o 
  -2  -5  13        4.34        3.41      8.09 o 
  -1  -5  13        1.62       -7.90      8.38 o 
   0  -5  13      133.35      127.39     15.42 o 
   1  -5  13       11.01        4.83     10.32 o 
   2  -5  13       95.39       98.12     15.29 o 
   3  -5  13        5.04        5.88     12.15 o 
   4  -5  13        2.55        2.09     11.89 o 
  -6  -4  13      133.91      172.34     24.96 o 
  -5  -4  13       28.65       11.89     16.72 o 
  -4  -4  13       34.74       32.40     16.20 o 
  -3  -4  13      102.41      138.11     19.47 o 
  -2  -4  13       65.07       69.47      9.69 o 
  -1  -4  13       13.02        8.36      9.67 o 
   0  -4  13      132.54      126.74     14.89 o 
   1  -4  13       30.66       23.65     10.19 o 
   2  -4  13      123.22      142.16     16.20 o 
   3  -4  13      197.61      215.85     17.51 o 
   4  -4  13        0.08        0.52     10.45 o 
   5  -4  13       13.83       14.24     13.33 o 
  -6  -3  13       50.77       22.21     17.38 o 
  -5  -3  13       64.62       62.58     17.90 o 
  -4  -3  13        5.30       27.31     13.98 o 
  -3  -3  13      124.83      148.05     11.09 o 
  -2  -3  13      135.60      136.67     14.24 o 
  -1  -3  13        1.01       -4.96      8.10 o 
   0  -3  13        4.56        2.74      8.23 o 
   1  -3  13       95.02      101.39     13.07 o 
   2  -3  13       89.39      100.08     13.07 o 
   3  -3  13        1.28       -2.74      8.49 o 
   4  -3  13       47.64       64.41     12.67 o 
   5  -3  13        0.04       -8.62      9.67 o 
   6  -3  13       47.32       50.70     13.98 o 
  -7  -2  13        3.31       -8.88     16.72 o 
  -6  -2  13      792.10      793.09     38.28 o 
  -5  -2  13        5.73        6.40     12.80 o 
  -4  -2  13      390.05      376.56     25.74 o 
  -3  -2  13      420.12      404.18     15.22 o 
  -2  -2  13      203.45      209.97     14.11 o 
  -1  -2  13      201.00      196.64     14.37 o 
   0  -2  13       83.27       97.99     11.63 o 
   1  -2  13       56.64       47.56     10.19 o 
   2  -2  13      169.56      156.01     13.85 o 
   3  -2  13       77.06       48.60     10.45 o 
   4  -2  13      114.69      121.90     15.16 o 
   5  -2  13      128.38      146.86     15.94 o 
   6  -2  13        3.76        6.53     11.89 o 
   7  -2  13        0.84       -8.75     11.63 o 
  -7  -1  13       44.87       15.03     12.67 o 
  -6  -1  13       58.27       80.35     17.51 o 
  -5  -1  13       85.70      110.80     18.95 o 
  -4  -1  13       17.16        5.27     13.20 o 
  -3  -1  13      175.01      190.76     13.72 o 
  -2  -1  13      307.97      284.96     15.16 o 
  -1  -1  13      356.98      365.19     17.38 o 
   0  -1  13      765.82      748.15     26.00 o 
   1  -1  13      185.08      205.79     13.72 o 
   2  -1  13        9.35       23.00      8.10 o 
   3  -1  13        0.15       -3.66      7.32 o 
   4  -1  13        0.07       -3.40      8.23 o 
   5  -1  13        3.08       -3.79      9.02 o 
   6  -1  13       43.08       35.54     11.76 o 
   7  -1  13       13.54       19.73     13.33 o 
  -7   0  13        0.33      -14.37     11.24 o 
  -6   0  13      156.54      142.52     27.63 o 
  -5   0  13       21.48       21.95     12.54 o 
  -4   0  13     2396.16     2519.78     79.57 o 
  -3   0  13       21.53       26.65      8.10 o 
  -2   0  13     1361.06     1363.93     37.11 o 
  -1   0  13     1149.09     1159.72     33.45 o 
   0   0  13      240.75      208.01     13.33 o 
   1   0  13      117.06      130.27     11.89 o 
   2   0  13        1.31        3.53      6.53 o 
   3   0  13        3.11        3.79      7.84 o 
   4   0  13       20.81       22.60      8.36 o 
   5   0  13      111.96      111.19     13.46 o 
   6   0  13      174.31      200.07     14.06 o 
   7   0  13        4.68       -0.86      9.23 o 
  -7   1  13      101.44      118.38     18.16 o 
  -6   1  13       94.50       80.35     15.16 o 
  -5   1  13       62.56       58.78     15.29 o 
  -4   1  13      442.59      464.70     17.97 o 
  -3   1  13      277.96      266.02     13.72 o 
  -2   1  13        8.17        0.13      4.24 o 
  -1   1  13      200.70      190.63     12.67 o 
   0   1  13      203.12      187.49     12.54 o 
   1   1  13      201.29      201.47     12.54 o 
   2   1  13     1122.08     1044.35     31.62 o 
   3   1  13      372.13      371.46     18.03 o 
   4   1  13       54.85       65.00      8.51 o 
   5   1  13       14.24       10.04      6.73 o 
   6   1  13        1.37       -4.50      7.17 o 
   7   1  13        4.91        4.34     10.45 o 
   8   1  13       38.44       20.51     17.51 o 
  -7   2  13       19.58        8.49     14.50 o 
  -6   2  13        3.17        0.00     12.15 o 
  -5   2  13        0.02        0.65     10.06 o 
  -4   2  13      170.39      169.37      8.35 o 
  -3   2  13       72.64       69.92      7.84 o 
  -2   2  13     4580.10     4650.05     70.18 o 
  -1   2  13      291.63      297.77     14.37 o 
   0   2  13      457.79      470.37     18.42 o 
   1   2  13      228.43      213.49     13.33 o 
   2   2  13       91.48      102.57     10.58 o 
   3   2  13        1.87        3.39      5.51 o 
   4   2  13        6.42       12.60      5.87 o 
   5   2  13       66.26       62.23     14.57 o 
   6   2  13        2.51       -9.84     10.91 o 
   7   2  13        1.18       -1.00      8.04 o 
   8   2  13       80.66      103.74     21.95 o 
  -7   3  13        3.52        8.62     14.63 o 
  -6   3  13       71.29       58.93     14.63 o 
  -5   3  13      227.63      241.79     11.43 o 
  -4   3  13      139.72      150.88      8.94 o 
  -3   3  13     1194.69     1197.72     33.97 o 
  -2   3  13      448.92      459.78     18.16 o 
  -1   3  13      697.19      766.57     24.82 o 
   0   3  13        4.31       -1.31      5.75 o 
   1   3  13       11.71        3.14      5.23 o 
   2   3  13      152.46      143.54      9.71 o 
   3   3  13      503.80      538.80     17.09 o 
   4   3  13      514.64      511.04     16.83 o 
   5   3  13      176.11      157.11     25.61 o 
   6   3  13        7.98        3.09      7.06 o 
   7   3  13        4.44       -6.59      8.15 o 
   8   3  13        4.11       -9.80     16.20 o 
  -7   4  13      137.70      165.67     22.34 o 
  -6   4  13      176.45      201.08     21.95 o 
  -5   4  13      129.42      141.63     27.70 o 
  -4   4  13        2.97        5.04      9.80 o 
  -3   4  13        0.13       10.06      6.79 o 
  -2   4  13      343.55      341.02     15.94 o 
  -1   4  13      141.46      143.98     11.37 o 
   0   4  13     3685.51     3659.07     79.05 o 
   1   4  13      430.95      425.54     14.16 o 
   2   4  13       74.04       99.13     10.32 o 
   3   4  13      343.56      313.18      9.96 o 
   4   4  13      119.85      121.18     18.62 o 
   5   4  13       94.12       73.19      9.46 o 
   6   4  13        0.70        8.18      7.17 o 
   7   4  13       22.71       28.22     16.85 o 
   8   4  13       15.92       16.59     17.12 o 
  -6   5  13       37.49       57.75     16.33 o 
  -5   5  13        8.80        9.08      6.60 o 
  -4   5  13      212.57      198.34     13.59 o 
  -3   5  13       47.25       46.64      8.62 o 
  -2   5  13      155.30      149.86     11.50 o 
  -1   5  13     3500.79     3352.02     74.34 o 
   0   5  13      350.24      354.60     16.46 o 
   1   5  13      633.71      637.58     17.67 o 
   2   5  13       20.33       12.83      5.68 o 
   3   5  13        2.97        2.25      5.62 o 
   4   5  13      349.20      350.59     11.65 o 
   5   5  13      328.30      325.75     14.54 o 
   6   5  13       45.19       39.33      8.84 o 
   7   5  13      159.79      169.46     24.69 o 
   8   5  13       19.69       12.15     18.68 o 
  -6   6  13      258.34      249.94     14.35 o 
  -5   6  13       35.51       73.69     12.67 o 
  -4   6  13      217.81      244.85     15.68 o 
  -3   6  13      370.09      361.66     18.03 o 
  -2   6  13        0.51        0.91      6.66 o 
  -1   6  13        3.74        5.49      6.66 o 
   0   6  13       89.78      105.27     11.30 o 
   1   6  13      253.12      268.33     11.96 o 
   2   6  13     1228.54     1280.29     34.04 o 
   3   6  13      246.81      247.19     11.77 o 
   4   6  13       78.82       84.77     17.83 o 
   5   6  13      377.65      359.91     15.12 o 
   6   6  13       12.00        8.63      7.29 o 
   7   6  13       34.55       40.90     17.51 o 
  -6   7  13      102.87       89.50     12.94 o 
  -5   7  13       38.84       39.33     11.24 o 
  -4   7  13       28.72       31.49      9.93 o 
  -3   7  13       36.71       29.92     10.06 o 
  -2   7  13       89.75       78.00     11.50 o 
  -1   7  13        9.79       -4.31      6.66 o 
   0   7  13       62.31       51.48      9.02 o 
   1   7  13     1088.22     1084.02     53.44 o 
   2   7  13      139.87      160.19     10.95 o 
   3   7  13      291.98      308.70     13.16 o 
   4   7  13        0.49       -1.97      6.07 o 
   5   7  13        0.17       -6.31      6.52 o 
   6   7  13       25.11       21.30     16.33 o 
   7   7  13       19.43        3.79     17.12 o 
  -5   8  13        7.14        9.80     11.63 o 
  -4   8  13       51.14       68.73     12.80 o 
  -3   8  13       79.60       98.78     13.07 o 
  -2   8  13      256.62      248.12     16.72 o 
  -1   8  13      171.15      191.41     15.42 o 
   0   8  13      105.10      128.57     13.33 o 
   1   8  13        8.66       11.63      7.32 o 
   2   8  13        0.16        3.47      6.27 o 
   3   8  13       55.11       52.24     11.89 o 
   4   8  13      451.19      470.48     16.87 o 
   5   8  13      412.06      420.51     16.64 o 
   6   8  13        0.11      -13.72     16.85 o 
   7   8  13       65.65       50.43     21.95 o 
  -4   9  13       65.14       79.57     15.03 o 
  -3   9  13       33.41       25.87     11.89 o 
  -2   9  13        1.38       -7.45      8.75 o 
  -1   9  13       26.56       27.18      9.93 o 
   0   9  13        0.68       10.06      8.75 o 
   1   9  13        1.56       -7.32      7.84 o 
   2   9  13        6.98        4.57      8.23 o 
   3   9  13      355.93      364.11     20.71 o 
   4   9  13        0.04       -1.04      7.75 o 
   5   9  13      192.82      235.24     14.27 o 
   6   9  13        1.54      -15.03     17.90 o 
  -3  10  13       51.91       50.83     12.28 o 
  -2  10  13      165.59      206.31     19.08 o 
  -1  10  13      238.78      212.58     17.25 o 
   0  10  13       64.77       62.85     12.54 o 
   1  10  13       72.17       90.02     14.24 o 
   2  10  13       75.46       52.00     11.24 o 
   3  10  13       20.61        9.67      9.41 o 
   4  10  13        1.26       -8.40     12.35 o 
   5  10  13       15.92       13.98     16.85 o 
  -1  11  13       40.14       36.71     14.11 o 
   0  11  13        7.44       -6.53     10.71 o 
   1  11  13        9.32        7.97     11.76 o 
   2  11  13        3.77       -1.83     10.32 o 
   3  11  13       62.63       62.32     13.72 o 
  -1  -6  14        5.44        0.56     10.44 o 
   0  -6  14       31.60       49.85     11.52 o 
   1  -6  14        9.52        7.45     13.98 o 
  -3  -5  14       30.70       48.21     17.38 o 
  -2  -5  14        6.86        6.01      9.06 o 
  -1  -5  14      293.34      295.88     36.26 o 
   0  -5  14       32.63       31.49     12.41 o 
   1  -5  14        5.84        8.23     11.24 o 
   2  -5  14        1.41      -17.05     11.37 o 
   3  -5  14       23.89       25.09     13.07 o 
  -5  -4  14       91.64      151.04     24.30 o 
  -4  -4  14       33.19       14.24     15.42 o 
  -3  -4  14       21.07       26.78     16.85 o 
  -2  -4  14       90.62      104.77     12.27 o 
  -1  -4  14        0.04       -3.01     10.45 o 
   0  -4  14      108.79      103.61     15.16 o 
   1  -4  14        0.55        1.05     10.06 o 
   2  -4  14       72.24       81.66     14.11 o 
   3  -4  14        2.34       -9.54     10.84 o 
   4  -4  14      181.29      187.23     19.60 o 
  -5  -3  14       29.11       35.67     16.33 o 
  -4  -3  14       71.57       78.66     18.55 o 
  -3  -3  14       33.20       19.18      8.11 o 
  -2  -3  14       80.65       65.33     12.67 o 
  -1  -3  14       15.99        7.19      9.54 o 
   0  -3  14       36.17       37.50     10.58 o 
   1  -3  14      564.01      533.34     23.91 o 
   2  -3  14       26.75       21.56     10.45 o 
   3  -3  14       16.48        3.27     10.45 o 
   4  -3  14        7.81        4.44     10.32 o 
   5  -3  14        3.40       -1.05     12.41 o 
  -6  -2  14       34.79       45.99     17.90 o 
  -5  -2  14        4.53       -4.44     13.46 o 
  -4  -2  14       71.38       88.32     17.90 o 
  -3  -2  14      197.39      227.42     13.20 o 
  -2  -2  14        5.43        4.18      9.15 o 
  -1  -2  14      205.65      193.37     14.76 o 
   0  -2  14      121.10      111.45     12.94 o 
   1  -2  14       22.73       18.68      8.49 o 
   2  -2  14       69.02       63.24     11.89 o 
   3  -2  14        4.78        0.65      8.75 o 
   4  -2  14      206.16      219.90     18.95 o 
   5  -2  14       12.05        0.39     10.98 o 
   6  -2  14       27.08       36.58     13.59 o 
  -6  -1  14       56.03       60.76     18.95 o 
  -5  -1  14       12.23       -8.88     15.16 o 
  -4  -1  14       11.80       -4.70     12.15 o 
  -3  -1  14      157.76      169.46     14.11 o 
  -2  -1  14       76.05       77.74     11.37 o 
  -1  -1  14       29.50       34.36      9.80 o 
   0  -1  14      167.48      144.51     13.98 o 
   1  -1  14       31.11       24.17      9.54 o 
   2  -1  14       19.07        4.44      7.71 o 
   3  -1  14      348.87      312.53     18.55 o 
   4  -1  14      170.67      165.67     15.42 o 
   5  -1  14       37.83       27.31     10.98 o 
   6  -1  14       24.53       31.62     12.15 o 
  -6   0  14      239.03      235.97     20.64 o 
  -5   0  14       11.17      -17.12     13.33 o 
  -4   0  14        6.32        4.55      8.23 o 
  -3   0  14       56.35       54.35     10.71 o 
  -2   0  14      422.34      418.10     18.95 o 
  -1   0  14      300.66      312.27     16.72 o 
   0   0  14       66.42       81.92     10.45 o 
   1   0  14       53.18       55.27      9.54 o 
   2   0  14        0.05       -1.05      7.45 o 
   3   0  14       51.96       55.14     10.84 o 
   4   0  14       53.36       24.96      9.41 o 
   5   0  14       75.37       76.57     13.72 o 
   6   0  14      132.46      127.78     16.85 o 
   7   0  14        3.54        3.77      9.08 o 
  -6   1  14        1.81       -1.83     11.37 o 
  -5   1  14        6.06       -5.32      7.69 o 
  -4   1  14        4.36        3.58      4.34 o 
  -3   1  14      326.32      333.83     17.25 o 
  -2   1  14       21.51       28.35      8.23 o 
  -1   1  14      303.21      301.17     16.59 o 
   0   1  14        1.12        3.66      6.79 o 
   1   1  14        1.18       -4.83      6.01 o 
   2   1  14       34.03       23.65      7.58 o 
   3   1  14      425.13      316.58     17.51 o 
   4   1  14      210.49      184.49     14.63 o 
   5   1  14      234.46      234.83     13.96 o 
   6   1  14       64.14       50.15      9.81 o 
   7   1  14        0.77      -10.85      8.69 o 
  -6   2  14      420.84      439.53     26.65 o 
  -5   2  14        2.65       -6.66     10.84 o 
  -4   2  14      286.34      281.18     10.37 o 
  -3   2  14       21.29       13.33      6.27 o 
  -2   2  14       25.94       21.43      7.84 o 
  -1   2  14       10.51        4.96      6.01 o 
   0   2  14      315.70      333.05     16.59 o 
   1   2  14      852.10      767.87     26.52 o 
   2   2  14      219.51      201.60     13.59 o 
   3   2  14        7.38       -7.71      6.40 o 
   4   2  14       67.65       44.77      8.12 o 
   5   2  14        7.82       10.70      7.65 o 
   6   2  14       38.89       35.98      9.69 o 
   7   2  14       34.88       51.47      9.83 o 
  -6   3  14       10.25       12.94     14.76 o 
  -5   3  14      148.10      136.01     12.41 o 
  -4   3  14       11.89        6.53      6.92 o 
  -3   3  14      113.11      120.20     11.50 o 
  -2   3  14        0.03        0.91      6.01 o 
  -1   3  14      198.80      223.42     13.33 o 
   0   3  14      117.30      140.98     12.02 o 
   1   3  14       61.65       51.74      8.75 o 
   2   3  14       18.75       10.32      7.45 o 
   3   3  14       28.20       27.87      6.92 o 
   4   3  14        1.34       -4.72      5.81 o 
   5   3  14      230.03      207.82     13.17 o 
   6   3  14       22.92       16.52     10.26 o 
   7   3  14       69.82       57.58     10.34 o 
  -6   4  14        0.64        1.57     14.63 o 
  -5   4  14      446.78      451.03     19.99 o 
  -4   4  14      704.39      692.22     24.69 o 
  -3   4  14        0.37       -8.49      6.40 o 
  -2   4  14      194.22      184.88     12.41 o 
  -1   4  14        0.30        4.83      6.40 o 
   0   4  14       78.67       75.65     10.06 o 
   1   4  14      253.27      272.68     14.76 o 
   2   4  14      525.83      472.19     15.70 o 
   3   4  14     1143.73     1051.17     35.80 o 
   4   4  14       15.01        7.57     13.00 o 
   5   4  14       54.07       54.89      9.73 o 
   6   4  14       59.35       63.56     11.50 o 
   7   4  14       22.83        6.53     15.94 o 
  -5   5  14        0.03       -1.57      9.15 o 
  -4   5  14        3.24        9.41      8.23 o 
  -3   5  14       55.72       50.30      9.15 o 
  -2   5  14        5.72        4.70      6.79 o 
  -1   5  14      946.45      860.38     27.83 o 
   0   5  14       47.09       55.01      9.02 o 
   1   5  14      270.33      274.25     12.32 o 
   2   5  14      203.33      213.48     11.48 o 
   3   5  14        5.74        6.18      6.21 o 
   4   5  14       55.13       58.27     15.03 o 
   5   5  14       14.92       17.17      7.28 o 
   6   5  14       10.89       11.88      8.17 o 
   7   5  14       87.24       84.27     20.64 o 
  -5   6  14      118.64      140.20     14.76 o 
  -4   6  14      109.58       94.60     13.72 o 
  -3   6  14       29.68       50.30     10.19 o 
  -2   6  14      300.88      316.19     17.12 o 
  -1   6  14        6.43       -3.92      6.66 o 
   0   6  14       33.55       35.54      8.88 o 
   1   6  14        2.74        9.14      6.06 o 
   2   6  14      121.16      120.30     10.22 o 
   3   6  14       44.12       37.31      7.48 o 
   4   6  14      552.98      518.83     20.77 o 
   5   6  14      439.87      378.45     16.15 o 
   6   6  14       37.16       29.49      8.13 o 
   7   6  14        0.33      -25.67     17.12 o 
  -5   7  14      359.34      357.48     20.38 o 
  -4   7  14      182.48      202.39     15.55 o 
  -3   7  14       14.51       18.55      9.67 o 
  -2   7  14        6.02        4.70      8.23 o 
  -1   7  14       19.51       15.94      8.62 o 
   0   7  14       67.86       80.35     11.24 o 
   1   7  14      599.07      577.21     18.39 o 
   2   7  14      504.71      533.50     17.44 o 
   3   7  14      174.28      192.60     14.50 o 
   4   7  14       92.40       66.77      8.94 o 
   5   7  14       13.27       13.42     10.19 o 
   6   7  14       44.52       30.18     17.77 o 
  -4   8  14       55.35       49.00     12.28 o 
  -3   8  14      299.83      333.31     19.99 o 
  -2   8  14       39.42       49.91     10.98 o 
  -1   8  14        1.62       11.37      8.23 o 
   0   8  14      222.42      251.39     17.25 o 
   1   8  14      105.75      104.53     13.33 o 
   2   8  14        4.77        7.29     12.94 o 
   3   8  14        0.86       -0.52      6.54 o 
   4   8  14       26.78       26.45     12.61 o 
   5   8  14       21.01       25.28      8.68 o 
   6   8  14      132.77      141.89     24.17 o 
  -3   9  14      658.72      681.12     29.01 o 
  -2   9  14      122.84      139.41     16.07 o 
  -1   9  14        0.85        2.74      9.80 o 
   0   9  14        6.46        6.40      9.15 o 
   1   9  14       22.87       26.26     10.19 o 
   2   9  14       39.87       28.22     10.32 o 
   3   9  14      215.20      216.96     13.21 o 
   4   9  14       44.65       25.95      8.86 o 
   5   9  14        0.78       -7.49      8.38 o 
  -2  10  14      117.42      139.93     16.33 o 
  -1  10  14       95.23      105.57     16.07 o 
   0  10  14        0.27       -0.91      9.80 o 
   1  10  14       10.23       -7.71      9.15 o 
   2  10  14       55.70       64.68     11.89 o 
   3  10  14      107.43      128.70     15.42 o 
   4  10  14        5.87        9.25     11.63 o 
  -1  -5  15       14.27        4.99     20.06 o 
   0  -5  15        9.45       -0.91     12.94 o 
   1  -5  15        2.82       18.68     13.46 o 
  -3  -4  15      125.15      163.32     24.04 o 
  -2  -4  15       79.17       90.36     17.18 o 
  -1  -4  15       70.15       98.12     14.89 o 
   0  -4  15        0.32       -4.18     10.84 o 
   1  -4  15        0.51       19.86     10.71 o 
   2  -4  15        1.83        2.87     10.58 o 
   3  -4  15       82.71       78.79     16.07 o 
  -4  -3  15        0.06       -5.23     14.76 o 
  -3  -3  15       11.89       12.02     14.89 o 
  -2  -3  15        3.39        1.96     10.71 o 
  -1  -3  15        4.47       -6.40     10.58 o 
   0  -3  15        0.27        6.79     10.58 o 
   1  -3  15        2.68       -7.97     10.45 o 
   2  -3  15        8.66       27.31     11.24 o 
   3  -3  15       24.71       21.43     12.28 o 
   4  -3  15       47.73       45.34     13.20 o 
  -5  -2  15        1.32      -12.41     15.94 o 
  -4  -2  15       53.45       57.88     18.16 o 
  -3  -2  15       12.79        6.51      7.97 o 
  -2  -2  15      302.31      285.23     18.42 o 
  -1  -2  15      550.73      507.74     23.26 o 
   0  -2  15      167.22      194.42     16.72 o 
   1  -2  15       33.17       32.40     10.19 o 
   2  -2  15        0.35       -0.65      8.62 o 
   3  -2  15       10.76        3.79      9.54 o 
   4  -2  15        6.38       -4.18     10.32 o 
   5  -2  15       14.61       12.28     12.28 o 
  -5  -1  15      103.99       92.90     19.08 o 
  -4  -1  15       37.17       50.96     16.46 o 
  -3  -1  15       11.55       11.76      9.80 o 
  -2  -1  15       27.52       -1.05      9.67 o 
  -1  -1  15       77.75       86.23     11.76 o 
   0  -1  15       20.48       24.56      9.80 o 
   1  -1  15        4.07       12.67      9.41 o 
   2  -1  15        0.10      -11.24      8.36 o 
   3  -1  15      108.13      143.59     14.76 o 
   4  -1  15       90.80       72.91     13.46 o 
   5  -1  15        8.26        7.97     12.41 o 
   6  -1  15       15.05        2.35     11.89 o 
  -6   0  15       18.34        7.84     11.89 o 
  -5   0  15       67.72       87.54     18.95 o 
  -4   0  15        0.29        2.45      8.62 o 
  -3   0  15        4.85       -1.96      8.49 o 
  -2   0  15       14.48       21.43      8.23 o 
  -1   0  15       44.46       34.36      9.54 o 
   0   0  15      366.15      323.12     18.03 o 
   1   0  15      846.30      753.89     27.96 o 
   2   0  15      197.85      221.60     16.59 o 
   3   0  15       78.86       71.34     12.28 o 
   4   0  15       18.39       26.78     10.45 o 
   5   0  15        7.87       -7.58     10.06 o 
   6   0  15        1.26       -5.23     10.45 o 
  -6   1  15       31.31       -0.39     12.94 o 
  -5   1  15       31.79       29.79     11.24 o 
  -4   1  15        2.42       -3.24      7.60 o 
  -3   1  15      324.30      343.63     18.68 o 
  -2   1  15       73.55       70.95     11.11 o 
  -1   1  15       38.60       42.46      9.41 o 
   0   1  15       24.44       18.95      8.23 o 
   1   1  15       43.43       49.00      9.80 o 
   2   1  15        4.89        6.79      7.58 o 
   3   1  15       32.03       35.80      9.93 o 
   4   1  15       59.26       57.10     12.54 o 
   5   1  15      158.97      146.73     15.94 o 
   6   1  15        6.45       -2.93      9.69 o 
  -6   2  15       62.25       84.01     17.64 o 
  -5   2  15       98.04       70.56     15.68 o 
  -4   2  15        2.82        0.76      8.04 o 
  -3   2  15      106.58      114.85     12.02 o 
  -2   2  15        0.27       -8.49      6.27 o 
  -1   2  15       21.97       25.87      8.23 o 
   0   2  15      131.49      134.45     13.20 o 
   1   2  15      570.72      511.66     21.95 o 
   2   2  15       96.68       72.51     11.50 o 
   3   2  15      428.03      347.94     18.55 o 
   4   2  15      102.09      124.84     11.93 o 
   5   2  15       39.16       37.68      9.49 o 
   6   2  15        0.42       -4.40      8.36 o 
   7   2  15        0.85      -15.96     13.59 o 
  -6   3  15      224.52      241.98     24.69 o 
  -4   3  15       32.94       28.88      9.93 o 
  -3   3  15        0.38       -5.62      7.58 o 
  -2   3  15        6.36       -1.18      6.40 o 
  -1   3  15      284.57      314.10     16.20 o 
   0   3  15      232.34      203.17     13.98 o 
   1   3  15      609.94      586.39     23.52 o 
   2   3  15      238.41      215.98     15.03 o 
   3   3  15       22.00       16.60     10.00 o 
   4   3  15       11.37       -3.18      7.44 o 
   5   3  15      119.18      137.57     12.38 o 
   6   3  15        7.96        8.02      8.25 o 
   7   3  15        5.47        9.23      9.68 o 
  -5   4  15       69.19       38.94     10.06 o 
  -4   4  15      123.42      119.81     13.59 o 
  -3   4  15        0.64       -0.39      7.97 o 
  -2   4  15      102.65       95.90     11.37 o 
  -1   4  15        7.74       17.51      7.84 o 
   0   4  15        7.85        0.39      6.66 o 
   1   4  15        4.65        0.39      6.40 o 
   2   4  15      320.93      312.87     10.82 o 
   3   4  15      308.24      263.76     13.47 o 
   4   4  15       42.18       36.40      8.25 o 
   5   4  15      141.10      130.04     12.78 o 
   6   4  15       43.45       66.53     10.30 o 
   7   4  15        3.28      -10.84     18.68 o 
  -5   5  15      161.97      206.96     16.33 o 
  -4   5  15      219.18      241.72     15.94 o 
  -3   5  15        3.05       14.50      8.10 o 
  -2   5  15        0.23        0.78      8.10 o 
  -1   5  15       78.09       82.18     10.71 o 
   0   5  15        0.04       -3.66      6.27 o 
   1   5  15      101.11      117.98     12.28 o 
   2   5  15      222.46      224.98     11.96 o 
   3   5  15      357.90      322.65     14.06 o 
   4   5  15       44.48       36.02     15.29 o 
   5   5  15       15.59       -3.69     10.26 o 
   6   5  15        0.28        2.32      8.09 o 
  -5   6  15        0.04        4.83     10.58 o 
  -4   6  15       83.21      106.09     14.37 o 
  -3   6  15       68.89       62.58     11.50 o 
  -2   6  15      261.21      273.86     16.46 o 
  -1   6  15       44.19       33.58      9.02 o 
   0   6  15       84.61       68.20     10.45 o 
   1   6  15        2.71       -6.22      7.12 o 
   2   6  15        8.69       10.63      6.72 o 
   3   6  15       41.79       36.44      8.02 o 
   4   6  15      127.64      132.02     11.73 o 
   5   6  15       94.67       88.53     11.43 o 
   6   6  15       10.21       13.18      9.08 o 
  -4   7  15      130.64      134.58     14.63 o 
  -3   7  15       34.95       35.93     11.50 o 
  -2   7  15       79.74       85.97     12.41 o 
  -1   7  15       10.56        7.32      8.36 o 
   0   7  15        1.05        4.70      8.10 o 
   1   7  15       15.87       16.91      7.48 o 
   2   7  15        3.09        1.54      7.71 o 
   3   7  15       53.20       40.17      8.76 o 
   4   7  15       90.80      113.86     10.70 o 
   5   7  15       89.62       90.49      8.40 o 
   6   7  15       39.78       49.13     20.64 o 
  -3   8  15        2.02        4.18     10.84 o 
  -2   8  15       29.48       34.49     10.84 o 
  -1   8  15       54.34       56.57     11.63 o 
   0   8  15       33.56       52.39     11.11 o 
   1   8  15      101.60       86.89     13.20 o 
   2   8  15        5.57       -7.80      8.17 o 
   3   8  15       33.25       23.69     13.39 o 
   4   8  15       27.41       18.27      8.14 o 
   5   8  15       23.55       30.97      9.33 o 
  -2   9  15      259.44      294.24     20.77 o 
  -1   9  15        8.30       -1.83     10.06 o 
   0   9  15        1.21        1.70      9.80 o 
   1   9  15       15.98       14.37      9.93 o 
   2   9  15        3.13        1.44      9.15 o 
   3   9  15       32.35       29.01      9.16 o 
   4   9  15       33.86       18.42     19.08 o 
   0  10  15        5.83      -11.89     10.32 o 
   1  10  15       57.79       49.26     12.67 o 
   2  10  15        0.57        1.96     10.32 o 
   3  10  15       62.61       40.63     13.46 o 
  -1  -4  16        0.76       -8.10     12.02 o 
   0  -4  16       26.23        7.58     13.59 o 
   1  -4  16        2.66       -0.65     12.41 o 
  -3  -3  16      233.03      278.69     28.22 o 
  -2  -3  16        4.33        7.19     11.63 o 
  -1  -3  16       21.72       29.40     12.94 o 
   0  -3  16        1.59        7.71     11.50 o 
   1  -3  16       15.83        2.35     10.32 o 
   2  -3  16       29.65       47.04     14.24 o 
   3  -3  16      143.02      191.02     19.86 o 
  -4  -2  16       10.08        8.49     16.46 o 
  -3  -2  16       22.14       17.74      9.21 o 
  -2  -2  16      173.60      221.99     17.25 o 
  -1  -2  16       20.81        4.18     10.58 o 
   0  -2  16        1.09        7.19     10.98 o 
   1  -2  16        8.42       -2.61     10.45 o 
   2  -2  16       22.52       23.26     10.98 o 
   3  -2  16       27.16       41.16     13.46 o 
   4  -2  16        1.14      -12.15     10.84 o 
  -4  -1  16       38.71       28.74     16.33 o 
  -3  -1  16        0.36        6.14     11.76 o 
  -2  -1  16       89.08      114.85     14.37 o 
  -1  -1  16      367.85      363.23     20.25 o 
   0  -1  16        4.04        0.52      9.02 o 
   1  -1  16        1.90       -9.28      9.41 o 
   2  -1  16       10.89       15.16     10.32 o 
   3  -1  16        1.22       -3.40     10.32 o 
   4  -1  16       61.04      105.05     16.85 o 
   5  -1  16      187.62      201.08     20.12 o 
  -5   0  16       29.63        9.15     18.03 o 
  -4   0  16        8.06        9.15     15.16 o 
  -3   0  16       40.92       40.11     12.28 o 
  -2   0  16       42.47       37.76     10.58 o 
  -1   0  16       23.07        9.54      9.67 o 
   0   0  16      307.24      262.10     17.51 o 
   1   0  16       16.70       10.06      9.15 o 
   2   0  16      108.06       90.42     13.46 o 
   3   0  16       93.45       92.51     13.59 o 
   4   0  16       21.52       42.20     11.50 o 
   5   0  16       46.51       57.36     13.07 o 
  -4   1  16       28.19       25.31      8.99 o 
  -3   1  16        1.19        3.92      9.93 o 
  -2   1  16      241.38      230.09     16.85 o 
  -1   1  16        1.01      -10.98      7.58 o 
   0   1  16      146.30      164.11     15.03 o 
   1   1  16      649.66      571.89     24.30 o 
   2   1  16       65.66       74.34     12.28 o 
   3   1  16        0.87       -0.91      9.93 o 
   4   1  16       17.42       16.46     10.58 o 
   5   1  16       12.27        5.23     10.06 o 
  -4   2  16        9.39        0.39      9.41 o 
  -3   2  16        2.18       10.78      6.99 o 
  -2   2  16        5.75        2.87      8.23 o 
  -1   2  16       42.90       38.54     10.19 o 
   0   2  16       36.29       37.11     10.32 o 
   1   2  16        0.43       -7.32      7.06 o 
   2   2  16      298.36      276.08     18.03 o 
   3   2  16       86.57      136.41     14.63 o 
   4   2  16      282.24      257.26     17.77 o 
   5   2  16       54.03       46.19      9.84 o 
   6   2  16        8.65       -6.07      8.89 o 
  -4   3  16        7.61       18.29      9.93 o 
  -3   3  16       16.45        6.14      8.62 o 
  -2   3  16       22.85       33.97      8.88 o 
  -1   3  16       10.11        6.40      7.84 o 
   0   3  16        3.50       10.32      7.97 o 
   1   3  16       19.95        7.32      8.36 o 
   2   3  16      197.98      192.07     15.03 o 
   3   3  16      272.16      234.66     16.46 o 
   4   3  16       24.99       24.76      8.35 o 
   5   3  16        4.77        0.52      8.13 o 
   6   3  16        2.36        2.19      9.84 o 
  -4   4  16       14.91        1.83      8.62 o 
  -3   4  16       13.88        1.83      7.84 o 
  -2   4  16      276.06      265.63     16.07 o 
  -1   4  16       54.39       66.64     11.37 o 
   0   4  16      110.87      135.75     13.59 o 
   1   4  16        0.74        4.57      7.45 o 
   2   4  16        0.49       -8.49      7.97 o 
   3   4  16       19.79       22.57      8.35 o 
   4   4  16       98.71      112.69     21.43 o 
   5   4  16       26.37       40.94      9.38 o 
   6   4  16       40.37       40.31     10.84 o 
  -4   5  16       86.64       82.71     13.46 o 
  -3   5  16        1.18       -3.53      7.84 o 
  -2   5  16        0.74       -3.40      7.06 o 
  -1   5  16        6.24        3.27      8.10 o 
   0   5  16        4.69       -1.18      8.23 o 
   1   5  16      113.84      114.98     12.41 o 
   2   5  16        4.06       -2.29      8.04 o 
   3   5  16       28.32       40.95      9.07 o 
   4   5  16       30.95       31.80      9.02 o 
   5   5  16        8.52        2.51      8.82 o 
   6   5  16        6.67       19.10      9.80 o 
  -4   6  16       41.49       52.39     12.28 o 
  -3   6  16       12.44       11.76      9.54 o 
  -2   6  16       46.90       33.45     10.19 o 
  -1   6  16       43.03       53.31     10.19 o 
   0   6  16      460.86      500.42     22.08 o 
   1   6  16        8.61        9.15      9.02 o 
   2   6  16       40.97       33.38      8.48 o 
   3   6  16        0.37       -3.48      7.01 o 
   4   6  16        0.05        3.44      8.56 o 
   5   6  16        6.59       -0.79      9.00 o 
  -3   7  16      408.30      419.93     22.08 o 
  -2   7  16        1.70       12.67     10.06 o 
  -1   7  16       45.21       39.72     10.32 o 
   0   7  16       10.61       18.55      9.02 o 
   1   7  16        0.26        7.97      8.36 o 
   2   7  16        0.74       -7.34      6.98 o 
   3   7  16       62.20       68.33     15.16 o 
   4   7  16        0.07       -1.16      8.07 o 
   5   7  16        6.99        0.50      8.68 o 
  -2   8  16       13.45       16.85     11.11 o 
  -1   8  16        0.80      -13.20      9.15 o 
   0   8  16       11.88        3.27      9.67 o 
   1   8  16       78.25       74.74     12.80 o 
   2   8  16      126.90      122.56     14.24 o 
   3   8  16        5.87      -10.77      7.27 o 
   4   8  16       18.90       21.41      9.22 o 
  -1   9  16      149.48      141.11     16.33 o 
   0   9  16        4.45        5.88     11.24 o 
   1   9  16        7.88        8.75     10.32 o 
   2   9  16       18.60       18.03     11.11 o 
   3   9  16        2.43       -8.31      8.54 o 
  -2  -2  17       13.31       25.61     12.54 o 
  -1  -2  17       23.71       19.47     12.80 o 
   0  -2  17       45.74       58.93     13.07 o 
   1  -2  17        6.29      -12.54     10.98 o 
   2  -2  17       23.21       20.77     12.94 o 
  -3  -1  17        6.56       17.53     14.24 o 
  -2  -1  17       35.66       57.36     14.24 o 
  -1  -1  17       23.00       42.99     13.07 o 
   0  -1  17       75.94       62.32     13.07 o 
   1  -1  17       25.95       -1.70     10.98 o 
   2  -1  17       10.76        5.88     10.45 o 
   3  -1  17        0.85        0.26     12.54 o 
  -3   0  17      124.29      196.51     18.81 o 
  -2   0  17       58.45       80.35     13.33 o 
  -1   0  17       11.12       18.68     11.37 o 
   0   0  17        2.53      -14.50      9.67 o 
   1   0  17        8.75        1.96     10.19 o 
   2   0  17        0.07       -4.83      9.93 o 
   3   0  17       25.04       30.05     12.80 o 
   4   0  17      117.70      113.80     16.07 o 
  -4   1  17       13.06       13.22      9.18 o 
  -3   1  17        2.66        6.53     10.19 o 
  -2   1  17       11.51        6.40      9.67 o 
  -1   1  17       50.00       67.16     13.07 o 
   0   1  17      100.11       95.90     13.85 o 
   1   1  17      116.43      122.69     14.37 o 
   2   1  17        3.57       12.02     10.58 o 
   3   1  17       12.96       -8.75      9.67 o 
   4   1  17       28.06       33.19     13.20 o 
  -4   2  17        9.48       24.30     11.89 o 
  -3   2  17      150.13      177.04     16.59 o 
  -2   2  17       39.39       34.89     10.19 o 
  -1   2  17      267.15      259.49     17.38 o 
   0   2  17      233.94      242.24     16.85 o 
   1   2  17       41.96       36.98     10.98 o 
   2   2  17        2.28       14.63      9.54 o 
   3   2  17        0.04       -1.31     10.58 o 
   4   2  17        4.62       -7.19     10.45 o 
   5   2  17       29.61       11.89     12.02 o 
  -4   3  17      159.87      191.67     15.55 o 
  -3   3  17        0.69      -10.06      9.15 o 
  -2   3  17       10.53       18.03      8.88 o 
  -1   3  17       19.11        4.57      9.54 o 
   0   3  17       37.72       33.06     11.24 o 
   1   3  17      344.84      357.48     20.64 o 
   2   3  17      189.44      151.82     15.03 o 
   3   3  17      283.77      282.74     18.55 o 
   4   3  17       10.86       26.78     11.63 o 
   5   3  17       13.05       17.83      9.83 o 
  -4   4  17        1.44       -6.79      9.28 o 
  -3   4  17       78.13       78.92     13.20 o 
  -2   4  17       39.05       33.84     10.32 o 
  -1   4  17       23.90       23.78      8.75 o 
   0   4  17        3.60      -11.76      7.84 o 
   1   4  17      441.76      410.26     21.43 o 
   2   4  17      263.85      268.11     17.90 o 
   3   4  17       13.12       26.39      9.93 o 
   4   4  17        4.59        3.71      8.42 o 
   5   4  17        5.95        6.60      9.65 o 
  -3   5  17       22.19       23.39     11.63 o 
  -2   5  17      548.02      553.99     24.56 o 
  -1   5  17       19.64       11.24      8.75 o 
   0   5  17        0.00       -4.83      8.49 o 
   1   5  17        3.46       12.54      8.62 o 
   2   5  17       88.95       95.53      9.50 o 
   3   5  17      152.15      158.62     15.94 o 
   4   5  17       27.70       13.47      8.60 o 
   5   5  17      191.68      221.97     15.69 o 
  -3   6  17       15.96       -1.18     10.19 o 
  -2   6  17        1.75        7.84      9.02 o 
  -1   6  17      145.83      144.38     15.03 o 
   0   6  17       26.06       38.94     10.71 o 
   1   6  17        2.84      -11.89      8.36 o 
   2   6  17        7.20       -1.20      7.44 o 
   3   6  17      188.85      211.48     14.12 o 
   4   6  17        8.79       20.05      9.49 o 
  -2   7  17       20.16       17.51     11.37 o 
  -1   7  17       71.87       84.54     14.89 o 
   0   7  17      216.97      223.82     16.59 o 
   1   7  17        0.52       -5.10      9.54 o 
   2   7  17        5.11        6.04      8.27 o 
   3   7  17        0.05       -7.13      8.30 o 
   4   7  17       11.87       15.67      7.38 o 
  -1   8  17        5.05       -2.22     10.32 o 
   0   8  17        2.54       -2.74      9.67 o 
   1   8  17       22.09       36.19     10.45 o 
   2   8  17        4.71       -4.44      9.67 o 
  -1   0  18       49.57       63.63     13.98 o 
   0   0  18       20.77       13.98     11.50 o 
   1   0  18       14.88       18.29     11.89 o 
   2   0  18        0.00       -7.97     10.45 o 
  -2   1  18        0.56       11.63     10.45 o 
  -1   1  18       11.91       10.71     11.24 o 
   0   1  18       13.51       13.46     10.98 o 
   1   1  18       14.81       18.68     11.63 o 
   2   1  18       23.00        9.41     10.98 o 
   3   1  18      116.07      109.23     15.94 o 
  -2   2  18        7.26        9.41     10.45 o 
  -1   2  18       35.54       36.32     11.50 o 
   0   2  18       48.79       31.88     12.67 o 
   1   2  18       20.43       13.07     10.71 o 
   2   2  18       27.83       18.29     11.24 o 
   3   2  18       16.88       18.55     12.02 o 
  -2   3  18       79.91       94.07     13.59 o 
  -1   3  18       76.25       76.70     13.72 o 
   0   3  18       11.14       19.47     10.32 o 
   1   3  18       10.15       10.84     10.19 o 
   2   3  18        0.10        3.92     10.71 o 
   3   3  18        7.21        4.57     11.11 o 
  -2   4  18        0.01      -10.98     10.19 o 
  -1   4  18       30.33       32.53     10.71 o 
   0   4  18      168.71      196.90     18.16 o 
   1   4  18      235.50      212.58     17.77 o 
   2   4  18       54.55       42.86     11.89 o 
   3   4  18        3.35       -1.70      9.93 o 
  -2   5  18       64.95       61.28     13.46 o 
  -1   5  18       19.50       13.59     10.58 o 
   0   5  18      144.55      166.33     16.59 o 
   1   5  18      130.46      155.61     15.68 o 
   2   5  18        9.83       12.41      9.93 o 
   3   5  18        0.55        2.22     11.11 o 
  -1   6  18        0.34       -4.83      8.75 o 
   0   6  18        0.13       -9.54     10.32 o 
   1   6  18       49.37       55.14     11.63 o 
   2   6  18      197.51      226.95     17.25 o 
   3   6  18       34.65       27.86     10.23 o 
   1   7  18        2.03        9.67     10.32 o 
                                                 
